# Supplementary material for: ChIP-Chip Designs to Interrogate the Genome of Xenopus Embryos for Transcription Factor Binding and Epigenetic Regulation
Source: PLoS One. 2010 Jan 21;5(1):e8820. doi: 10.1371/journal.pone.0008820 (PMC2809088; doi:10.1371/journal.pone.0008820)
Supplement: Table S1 — H3K4me3-enriched regions and annotation. List of all H3K4me3-enriched regions and associated annotation (within 1 kb) for Xtev, JGI FilteredModel and RefSeq genes. (1.36 MB XLS) [file pone.0008820.s001.xls]

## Sheet: Sheet1
Supplemental Table S1. H3K4me3-enriched regions and annotation
H3K4me3 ChIP-chip peak	Xtev ID (TSS within 1kb)	JGI FM ID (TSS within 1kb)	RefSeq ID (TSS within 1 KB)
scaffold_1:15615-16810		e_gw1.1.454.1
scaffold_1:89293-92551	Xtev_1.52.1_VV		NM_001016196
scaffold_1:212457-215652	Xtev_1.2.1_VV		NM_001113927
scaffold_1:256785-259364
scaffold_1:490876-495533	Xtev_1.32.1_VV	fgenesh1_pg.C_scaffold_1000007	NM_001005440
scaffold_1:557014-560434	Xtev_1.50.1_VV	estExt_fgenesh1_kg.C_10004	NM_001045768
scaffold_1:943052-944772	Xtev_1.94.1_VV
scaffold_1:982429-985855	Xtev_1.95.1_VV	estExt_fgenesh1_pg.C_10020	NM_001017064
scaffold_1:1057058-1058558	Xtev_1.1.1_XV
scaffold_1:1266609-1270242	Xtev_1.3.1_VV		NM_001017229
scaffold_1:1714076-1714856	Xtev_1.4.1_VV	estExt_Genewise1.C_10186
scaffold_1:1784191-1786956	Xtev_1.5.1_VV	fgenesh1_pm.C_scaffold_1000010
scaffold_1:1795719-1797019	Xtev_1.6.1_VV	estExt_fgenesh1_pg.C_10041
scaffold_1:2028565-2029365	Xtev_1.10.1_VVA,Xtev_1.9.1_VV	estExt_Genewise1.C_10059,fgenesh1_pg.C_scaffold_1000046
scaffold_1:2033409-2037706
scaffold_1:2039352-2040715	Xtev_1.11.1_VXA	fgenesh1_pg.C_scaffold_1000047	NM_001007929
scaffold_1:2062523-2064003	Xtev_1.12.1_XV	estExt_fgenesh1_pg.C_10048	NM_001011356
scaffold_1:2569456-2569856
scaffold_1:2589541-2592004	Xtev_1.16.1_VV	fgenesh1_pg.C_scaffold_1000062	NM_001008069
scaffold_1:2594824-2598079	Xtev_1.17.1_VV	fgenesh1_Sanger_cdna.C_scaffold_1000010	NM_203790
scaffold_1:2599841-2600141
scaffold_1:2619493-2623148	Xtev_1.18.1_VV	e_gw1.1.304.1
scaffold_1:2660351-2660931	Xtev_1.19.1_VV	estExt_Genewise1.C_10309	NM_001017348
scaffold_1:2856163-2862024	Xtev_1.22.1_VV,Xtev_1.23.1_VV	estExt_fgenesh1_pm.C_10026,e_gw1.1.463.1	NM_001097183
scaffold_1:2928444-2929744	Xtev_1.25.1_VV	estExt_Genewise1.C_10329
scaffold_1:3471404-3472450	Xtev_1.26.1_XV	fgenesh1_pg.C_scaffold_1000090
scaffold_1:3711998-3713885
scaffold_1:3993063-3995583	Xtev_1.29.1_VV	fgenesh1_kg.C_scaffold_1000022
scaffold_1:4922805-4926146	Xtev_1.34.1_VV	fgenesh1_kg.C_scaffold_1000026
scaffold_1:5034184-5039955	Xtev_1.37.1_VV	fgenesh1_kg.C_scaffold_1000027	NM_001016437
scaffold_1:5106303-5107523	Xtev_1.38.1_XV	fgenesh1_Sanger_cdna.C_scaffold_1000017	NM_001016774
scaffold_1:5176684-5179604	Xtev_1.39.1_VV	fgenesh1_kg.C_scaffold_1000028
scaffold_1:5210812-5211712	Xtev_1.40.1_VV	fgenesh1_pg.C_scaffold_1000126	NM_001078816
scaffold_1:5324777-5327057	Xtev_1.41.1_VV	estExt_fgenesh1_pg.C_10127
scaffold_1:5382780-5383680	Xtev_1.42.1_VV	estExt_fgenesh1_pg.C_10128	NM_001100276
scaffold_1:5404474-5413382	Xtev_1.43.1_VV,Xtev_1.44.1_VV,Xtev_1.45.1_VV	estExt_fgenesh1_pg.C_10129,fgenesh1_pg.C_scaffold_1000131	NM_001011243
scaffold_1:5426241-5428621
scaffold_1:5501180-5502180
scaffold_1:5522458-5530351	Xtev_1.47.1_VV,Xtev_1.48.1_VV	estExt_fgenesh1_pg.C_10135,e_gw1.1.330.1	NM_001045729,NM_001017140
scaffold_1:5569497-5571563
scaffold_1:5591439-5594942	Xtev_1.49.1_VVA,Xtev_1.51.1_XV	fgenesh1_kg.C_scaffold_1000036	NM_001078936
scaffold_1:5806222-5808511	Xtev_1.54.1_VV		NM_001078937
scaffold_1:5811185-5813966
scaffold_1:5844694-5849134	Xtev_1.55.1_VV,Xtev_1.56.1_VV	fgenesh1_pg.C_scaffold_1000151,estExt_fgenesh1_pm.C_10047	NM_001113907,NM_001015795
scaffold_1:5945625-5948569	Xtev_1.57.1_VV	estExt_Genewise1.C_10366	NM_203862
scaffold_1:5963509-5965509	Xtev_1.58.1_VV	estExt_fgenesh1_kg.C_10041
scaffold_1:5967255-5974340	Xtev_1.59.1_VV	estExt_fgenesh1_pg.C_10159
scaffold_1:6052857-6054457	Xtev_1.60.1_XV
scaffold_1:6159968-6162350	Xtev_1.62.1_VV	fgenesh1_Sanger_cdna.C_scaffold_1000022	NM_001016813
scaffold_1:6205686-6206286	Xtev_1.63.1_VV
scaffold_1:6225339-6230809	Xtev_1.64.1_VV,Xtev_1.65.1_VV	fgenesh1_pg.C_scaffold_1000171,fgenesh1_kg.C_scaffold_1000044	NM_001044511
scaffold_1:6259226-6264766	Xtev_1.66.1_VV,Xtev_1.67.1_VV		NM_001017112
scaffold_1:6302821-6304321	Xtev_1.69.1_VV	e_gw1.1.24.1
scaffold_1:6339158-6345567	Xtev_1.70.1_VV	estExt_fgenesh1_pg.C_10184	NM_001015928,NM_203877
scaffold_1:6379374-6379574
scaffold_1:6420953-6421853
scaffold_1:6467883-6470575	Xtev_1.72.1_VU,Xtev_1.73.1_VV	estExt_fgenesh1_pm.C_10061
scaffold_1:6494222-6494422	Xtev_1.74.1_VV	e_gw1.1.381.1
scaffold_1:6518454-6520074	Xtev_1.75.1_VV		NM_001016800
scaffold_1:6562723-6563324
scaffold_1:6564945-6568710	Xtev_1.76.1_VV	fgenesh1_Sanger_cdna.C_scaffold_1000029	NM_001044445
scaffold_1:6613880-6618860			NM_001017253
scaffold_1:6729265-6730726	Xtev_1.78.1_VV
scaffold_1:6776456-6776856
scaffold_1:6779338-6782858
scaffold_1:6866340-6867140
scaffold_1:6869498-6874301	Xtev_1.82.1_VV,Xtev_1.83.1_VV,Xtev_1.84.1_VV,Xtev_1.85.1_VV,Xtev_1.86.1_VU
scaffold_1:6897940-6900301	Xtev_1.90.1_VV	estExt_fgenesh1_pm.C_10071
scaffold_1:7421993-7427188	Xtev_1.91.1_VV	fgenesh1_Sanger_cdna.C_scaffold_1000033	NM_001016199
scaffold_1:7787466-7789906	Xtev_1.92.1_VV
scaffold_10:11043-14047	Xtev_10.1.1_VV	estExt_fgenesh1_kg.C_100001
scaffold_10:16299-19090	Xtev_10.3.1_VV
scaffold_10:172157-180943	Xtev_10.4.1_VV	e_gw1.10.248.1
scaffold_10:278907-281207
scaffold_10:428597-430198
scaffold_10:510180-514102	Xtev_10.40.1_VV	e_gw1.10.218.1
scaffold_10:549317-552820	Xtev_10.50.1_XV
scaffold_10:2200927-2206578	Xtev_10.7.1_VV,Xtev_10.6.1_VV
scaffold_10:2249696-2250096
scaffold_10:2258499-2259099	Xtev_10.8.1_VV
scaffold_10:2266534-2270639	Xtev_10.9.1_VV
scaffold_10:3415524-3416104
scaffold_10:3521484-3523184	Xtev_10.11.1_VV
scaffold_10:3527274-3533101	Xtev_10.12.1_VV,Xtev_10.13.1_VV	estExt_fgenesh1_pg.C_100070,estExt_fgenesh1_pg.C_100072	NM_001017202
scaffold_10:3569084-3571924	Xtev_10.14.1_VV	fgenesh1_pg.C_scaffold_10000073
scaffold_10:3573946-3579393	Xtev_10.15.1_VV		NM_001016091
scaffold_10:3848186-3852086	Xtev_10.19.1_VV	fgenesh1_pg.C_scaffold_10000079	NM_001113166,NM_001008121
scaffold_10:3908792-3912552	Xtev_10.20.1_VV
scaffold_10:3969597-3970499
scaffold_10:3982239-3983779	Xtev_10.22.1_XV	fgenesh_pm_kg.C_scaffold_10000009
scaffold_10:3990410-3995817	Xtev_10.23.1_VV	fgenesh1_pg.C_scaffold_10000084	NM_204086
scaffold_10:4488395-4494083	Xtev_10.24.1_VV
scaffold_10:4501307-4501607	Xtev_10.25.1_VV	estExt_fgenesh1_pg.C_100095	NM_203615
scaffold_10:4557805-4559265	Xtev_10.26.1_XV	fgenesh1_pg.C_scaffold_10000101
scaffold_10:4580647-4580927	Xtev_10.27.1_VV	fgenesh1_pg.C_scaffold_10000102
scaffold_10:4591482-4595465	Xtev_10.28.1_VV	estExt_fgenesh1_pg.C_100103
scaffold_10:4631572-4632972	Xtev_10.29.1_VV	estExt_fgenesh1_kg.C_100015
scaffold_10:4793386-4795226	Xtev_10.30.1_VV	fgenesh1_kg.C_scaffold_10000016	NM_001016675
scaffold_10:4821088-4825248
scaffold_10:4890718-4891762
scaffold_10:4893562-4894642	Xtev_10.32.1_VU	fgenesh_pm_kg.C_scaffold_10000017
scaffold_10:4896342-4898285	Xtev_10.33.1_VV	fgenesh1_kg.C_scaffold_10000018	NM_001004886
scaffold_10:4910373-4911153
scaffold_10:4916276-4931952	Xtev_10.35.1_VV,Xtev_10.36.1_VV	estExt_fgenesh1_pg.C_100117,estExt_Genewise1.C_100050	NM_001006879
scaffold_10:4966178-4968361	Xtev_10.37.1_VV	fgenesh_pm_kg.C_scaffold_10000019
scaffold_10:5019924-5020124	Xtev_10.38.1_XV	fgenesh1_kg.C_scaffold_10000021
scaffold_10:5064279-5068095
scaffold_10:5252738-5256379	Xtev_10.49.1_VV
scaffold_10:5260366-5266548	Xtev_10.51.1_VV	estExt_fgenesh1_pg.C_100139,estExt_fgenesh1_pg.C_100141
scaffold_10:5269808-5270408	Xtev_10.52.1_VV
scaffold_10:5272306-5273306
scaffold_10:5288391-5291873	Xtev_10.53.1_VV
scaffold_10:5293401-5293781
scaffold_10:5414394-5418480	Xtev_10.54.1_VV	fgenesh1_pm.C_scaffold_10000049
scaffold_100:77151-77931	Xtev_100.17.1_VV	fgenesh1_pg.C_scaffold_100000002	NM_001078858
scaffold_100:239460-243120	Xtev_100.11.1_VV
scaffold_100:297054-298976
scaffold_100:363897-366157	Xtev_100.12.1_VV	gw1.100.116.1
scaffold_100:400881-402270	Xtev_100.13.1_VV	estExt_fgenesh1_kg.C_1000002	NM_001045639
scaffold_100:619829-622837	Xtev_100.15.1_VV	estExt_fgenesh1_pm.C_1000005	NM_001017231
scaffold_100:640912-641613	Xtev_100.16.1_VX	fgenesh1_pg.C_scaffold_100000018	NM_203765
scaffold_100:1013750-1014430	Xtev_100.2.1_VVA
scaffold_100:1498448-1499428	Xtev_100.4.1_VV	estExt_fgenesh1_pg.C_1000034	NM_001004797
scaffold_100:1628367-1629867	Xtev_100.5.1_VV
scaffold_100:1687644-1687944
scaffold_100:1735212-1738795	Xtev_100.7.1_VV	estExt_fgenesh1_pg.C_1000041	NM_001001214
scaffold_100:1923819-1926823	Xtev_100.8.1_VV	fgenesh1_kg.C_scaffold_100000011	NM_001102912
scaffold_10015:8425-8525
scaffold_1003:130705-132248
scaffold_1003:134475-135275	Xtev_1003.1.1_VV,Xtev_1003.2.1_VV	estExt_fgenesh1_kg.C_10030001,estExt_fgenesh1_pg.C_10030007	NM_204026,NM_001017099
scaffold_1004:9537-11017	Xtev_1004.1.1_VV	estExt_fgenesh1_pg.C_10040002
scaffold_1008:39413-42683	Xtev_1008.2.1_XV		NM_203831
scaffold_1008:62524-63224	Xtev_1008.4.1_VV		NM_001079256
scaffold_1008:159305-165045	Xtev_1008.1.1_VV	estExt_fgenesh1_pg.C_10080004	NM_001097158,NM_001078715
scaffold_1008:219984-221412
scaffold_10086:1783-2243	Xtev_10086.1.1_VV		NM_001004820
scaffold_1009:42866-44626
scaffold_1009:70200-75893	Xtev_1009.2.1_VV	fgenesh1_kg.C_scaffold_1009000001	NM_203661
scaffold_101:392968-396287	Xtev_101.50.1_VV	e_gw1.101.32.1
scaffold_101:586541-587844
scaffold_101:716376-719030	Xtev_101.53.1_VV	C_scaffold_101000004
scaffold_101:789879-795801	Xtev_101.55.1_VV	estExt_fgenesh1_kg.C_1010003	NM_001079226
scaffold_101:827994-832759	Xtev_101.56.1_VV	e_gw1.101.199.1
scaffold_101:840501-841281	Xtev_101.57.1_VV	e_gw1.101.92.1
scaffold_101:892304-894713	Xtev_101.58.1_VX	gw1.101.37.1
scaffold_101:897351-898342	Xtev_101.59.1_VV		NM_001007512
scaffold_101:911360-914670	Xtev_101.60.1_VV	fgenesh1_kg.C_scaffold_101000004	NM_001007104
scaffold_101:942278-946104	Xtev_101.61.1_VV	estExt_fgenesh1_pg.C_1010032	NM_001005118
scaffold_101:984918-985318
scaffold_101:1019178-1020161	Xtev_101.1.1_VV	estExt_fgenesh1_kg.C_1010006
scaffold_101:1035209-1035609	Xtev_101.2.1_VVA	fgenesh1_kg.C_scaffold_101000007	NM_001001256,NM_001011382
scaffold_101:1037206-1040234	Xtev_101.3.1_XV,Xtev_101.4.1_VV		NM_001011382
scaffold_101:1050074-1050965
scaffold_101:1063863-1068337	Xtev_101.5.1_VV	estExt_Genewise1.C_1010122
scaffold_101:1147891-1150844
scaffold_101:1229735-1230143		e_gw1.101.57.1	NM_001016009
scaffold_101:1232219-1233341	Xtev_101.8.1_VV,Xtev_101.7.1_VV
scaffold_101:1268131-1269631	Xtev_101.9.1_VU	e_gw1.101.124.1
scaffold_101:1311372-1311772	Xtev_101.10.1_XV
scaffold_101:1428825-1432745	Xtev_101.11.1_VV	fgenesh1_kg.C_scaffold_101000012	NM_001016274
scaffold_101:1496398-1497780	Xtev_101.12.1_VV	fgenesh1_pg.C_scaffold_101000066	NM_001005013
scaffold_101:1524104-1526484	Xtev_101.13.1_VV
scaffold_101:1555089-1556810
scaffold_101:1558632-1560847	Xtev_101.15.1_VV,Xtev_101.14.1_VV	fgenesh_pm_kg.C_scaffold_101000011,estExt_fgenesh1_pg.C_1010071	NM_001016075,NM_001016484
scaffold_101:1562768-1563368
scaffold_101:1740081-1741981	Xtev_101.16.1_VV	e_gw1.101.182.1
scaffold_101:1766351-1772351	Xtev_101.17.1_VV
scaffold_101:1869057-1872397	Xtev_101.20.1_VV	estExt_fgenesh1_pg.C_1010082	NM_001008135
scaffold_101:1890726-1894092	Xtev_101.21.1_VV	fgenesh1_kg.C_scaffold_101000018	NM_001005723
scaffold_101:1933343-1934843	Xtev_101.22.1_VV
scaffold_101:1961839-1966705	Xtev_101.23.1_VV	e_gw1.101.129.1
scaffold_101:1989639-1993615	Xtev_101.24.1_VV,Xtev_101.25.1_VV	estExt_Genewise1.C_1010008	NM_001005121
scaffold_101:2012089-2012590
scaffold_101:2081681-2087856	Xtev_101.27.1_VV	fgenesh1_kg.C_scaffold_101000019	NM_001008439
scaffold_101:2111051-2125926	Xtev_101.28.1_VV,Xtev_101.29.1_VV,Xtev_101.30.1_VV,Xtev_101.31.1_VV	estExt_Genewise1.C_1010004	NM_001008144
scaffold_101:2140130-2141550	Xtev_101.32.1_VV
scaffold_101:2213701-2216461	Xtev_101.34.1_VV,Xtev_101.35.1_VV	estExt_fgenesh1_pg.C_1010095	NM_203806
scaffold_101:2271466-2274966	Xtev_101.37.1_VV	fgenesh1_pm.C_scaffold_101000029
scaffold_101:2333501-2335428	Xtev_101.40.1_VV
scaffold_101:2397651-2398331	Xtev_101.42.1_VV	estExt_fgenesh1_pg.C_1010104	NM_001113035
scaffold_101:2404844-2405244
scaffold_101:2426546-2430929	Xtev_101.43.1_VV	fgenesh1_kg.C_scaffold_101000026	NM_001079105
scaffold_101:2462611-2468902	Xtev_101.41.1_VV	fgenesh1_kg.C_scaffold_101000027	NM_001017313
scaffold_101:2492584-2495778	Xtev_101.44.1_VV,Xtev_101.45.1_VV	fgenesh1_kg.C_scaffold_101000028,fgenesh1_pg.C_scaffold_101000113	NM_001016251,NM_203540
scaffold_101:2630638-2634405	Xtev_101.46.1_VV	fgenesh1_Sanger_cdna.C_scaffold_101000016	NM_001016413
scaffold_101:2692987-2693890	Xtev_101.48.1_VV	fgenesh1_pg.C_scaffold_101000120	NM_001078781,NM_001017271
scaffold_1010:136904-137104	Xtev_1010.2.1_VV		NM_001102929
scaffold_1010:156078-159739	Xtev_1010.3.1_VV,Xtev_1010.4.1_VV	e_gw1.1010.31.1	NM_001017014
scaffold_10107:1718-4040
scaffold_1011:31608-32217	Xtev_1011.1.1_VV		NM_001102888
scaffold_1014:11969-12469	Xtev_1014.3.1_VV	fgenesh1_Sanger_cdna.C_scaffold_1014000001	NM_001016556
scaffold_1014:36711-38971	Xtev_1014.6.1_VV	estExt_fgenesh1_pg.C_10140007	NM_203848
scaffold_1014:110929-111748	Xtev_1014.1.1_VX	estExt_fgenesh1_pm.C_10140004
scaffold_1015:49649-50449
scaffold_1015:69548-77622	Xtev_1015.3.1_VV,Xtev_1015.4.1_VV	e_gw1.1015.9.1,estExt_fgenesh1_pg.C_10150004	NM_001110044,NM_001030489
scaffold_1015:169512-174877	Xtev_1015.1.1_VV	estExt_fgenesh1_pm.C_10150003	NM_001004780
scaffold_10159:8636-8736
scaffold_1016:119747-120167	Xtev_1016.1.1_XV
scaffold_10189:4425-5205
scaffold_10197:1865-5252
scaffold_102:20044-24984	Xtev_102.13.1_VV		NM_203582
scaffold_102:50547-52627	Xtev_102.15.1_XV,Xtev_102.17.1_XV,Xtev_102.18.1_VV		NM_001006841
scaffold_102:188559-191060	Xtev_102.7.1_XV	e_gw1.102.87.1
scaffold_102:203132-207290	Xtev_102.8.1_VV,Xtev_102.11.1_VV	fgenesh1_pg.C_scaffold_102000010,estExt_Genewise1.C_1020075	NM_001016733
scaffold_102:847010-850210	Xtev_102.19.1_VV	e_gw1.102.52.1
scaffold_102:982799-984720	Xtev_102.21.1_VV	estExt_fgenesh1_pg.C_1020031	NM_001114237
scaffold_102:1100201-1100681
scaffold_102:1154273-1154953	Xtev_102.1.1_VV	fgenesh1_Sanger_cdna.C_scaffold_102000007	NM_001044463
scaffold_102:1385750-1387270
scaffold_102:1420986-1428199	Xtev_102.2.1_VV	estExt_fgenesh1_pg.C_1020043	NM_001004888
scaffold_102:1460692-1462292	Xtev_102.3.1_VV
scaffold_102:1547156-1549376	Xtev_102.4.1_VV		NM_001045765
scaffold_102:1594533-1596856	Xtev_102.5.1_VV	estExt_fgenesh1_pg.C_1020047	NM_001015828
scaffold_102:1737011-1737411
scaffold_102:2023866-2026910	Xtev_102.9.1_VV,Xtev_102.10.1_VV	estExt_fgenesh1_kg.C_1020006,estExt_fgenesh1_kg.C_1020007	NM_001016324
scaffold_102:2460923-2462323	Xtev_102.12.1_XV
scaffold_102:2548606-2552253	Xtev_102.14.1_VV	estExt_fgenesh1_pm.C_1020013	NM_001005454
scaffold_1020:33562-35782	Xtev_1020.1.1_XV
scaffold_1020:74355-77640	Xtev_1020.3.1_VV	fgenesh1_kg.C_scaffold_1020000001	NM_001045598
scaffold_1020:177590-179650	Xtev_1020.2.1_VV,Xtev_1020.4.1_VV	fgenesh1_pg.C_scaffold_1020000004
scaffold_1020:192301-193181		estExt_Genewise1.C_10200021	NM_001103063
scaffold_1021:16626-17606	Xtev_1021.3.1_VV	e_gw1.1021.27.1	NM_001005437
scaffold_1021:124876-127560	Xtev_1021.2.1_VV		NM_001016892
scaffold_1022:49321-50066			NM_001102815
scaffold_1022:52332-52756	Xtev_1022.6.1_VV,Xtev_1022.7.1_VV	estExt_fgenesh1_pg.C_10220004,e_gw1.1022.35.1
scaffold_1022:88048-89048
scaffold_1022:112422-113022
scaffold_1022:134767-135067
scaffold_1023:234057-234903	Xtev_1023.4.1_VV		NM_001045611
scaffold_1024:39592-40532	Xtev_1024.2.1_VV,Xtev_1024.3.1_VV	estExt_fgenesh1_pg.C_10240002
scaffold_1024:91876-92156	Xtev_1024.4.1_VV	e_gw1.1024.37.1	NM_001016710
scaffold_1025:108826-112983	Xtev_1025.1.1_VV	e_gw1.1025.5.1
scaffold_10268:901-2314
scaffold_10272:3015-3335
scaffold_1028:10947-11127		e_gw1.1028.4.1
scaffold_1029:64627-66148
scaffold_1029:108295-109811	Xtev_1029.1.1_VV	estExt_Genewise1.C_10290019	NM_203871
scaffold_103:130109-130309	Xtev_103.7.1_VV	estExt_fgenesh1_pg.C_1030005	NM_001102831
scaffold_103:198247-200934	Xtev_103.15.1_VU	fgenesh1_pg.C_scaffold_103000008
scaffold_103:208521-213454	Xtev_103.21.1_VV	C_scaffold_103000002	NM_001044493
scaffold_103:426425-432552	Xtev_103.41.1_VV	estExt_fgenesh1_pg.C_1030014
scaffold_103:489498-489898	Xtev_103.43.1_VV	fgenesh1_pg.C_scaffold_103000015	NM_001016280
scaffold_103:537308-543035	Xtev_103.45.1_VV,Xtev_103.46.1_VV	estExt_fgenesh1_kg.C_1030005
scaffold_103:637432-638372	Xtev_103.48.1_VV	estExt_fgenesh1_kg.C_1030008
scaffold_103:656988-659908	Xtev_103.49.1_VV
scaffold_103:931908-933028	Xtev_103.51.1_XV
scaffold_103:1104528-1107371			NM_001005028
scaffold_103:1171673-1173276	Xtev_103.4.1_VV	e_gw1.103.25.1	NM_001097208
scaffold_103:1225883-1230253	Xtev_103.6.1_VV	fgenesh_pm_kg.C_scaffold_103000010	NM_001006782
scaffold_103:1389979-1390699
scaffold_103:1392420-1395759
scaffold_103:1506782-1509002	Xtev_103.11.1_XV	estExt_fgenesh1_pg.C_1030047	NM_001045733
scaffold_103:1565214-1568114	Xtev_103.12.1_VV	fgenesh1_kg.C_scaffold_103000015	NM_204021
scaffold_103:1622422-1623802
scaffold_103:1690299-1691479	Xtev_103.14.1_VV		NM_001079296
scaffold_103:1761043-1762503
scaffold_103:1945971-1946271	Xtev_103.16.1_VV	fgenesh1_pg.C_scaffold_103000064	NM_001016291
scaffold_103:2009526-2011068
scaffold_103:2047238-2051310	Xtev_103.19.1_VV		NM_001078692
scaffold_103:2102708-2106417
scaffold_103:2177721-2178321
scaffold_103:2359259-2360859
scaffold_103:2362781-2367551	Xtev_103.25.1_VV	fgenesh1_kg.C_scaffold_103000024	NM_001016738
scaffold_103:2413889-2417396	Xtev_103.29.1_VU,Xtev_103.28.1_VV
scaffold_103:2447530-2449190	Xtev_103.30.1_VV	estExt_fgenesh1_pg.C_1030086	NM_001079429
scaffold_103:2473151-2478282	Xtev_103.31.1_VV	estExt_fgenesh1_pm.C_1030028	NM_001006695
scaffold_103:2576075-2579057	Xtev_103.33.1_VV,Xtev_103.32.1_VV	estExt_fgenesh1_pg.C_1030092
scaffold_103:2676065-2679167	Xtev_103.38.1_VV	estExt_Genewise1.C_1030133
scaffold_103:2779191-2782011	Xtev_103.39.1_XV,Xtev_103.40.1_VV	e_gw1.103.292.1
scaffold_1030:152303-156289	Xtev_1030.1.1_VV,Xtev_1030.2.1_VV
scaffold_1030:169921-171820
scaffold_1030:174214-177562	Xtev_1030.3.1_VV	e_gw1.1030.17.1	NM_001114200
scaffold_1030:185134-188255	Xtev_1030.4.1_VV,Xtev_1030.5.1_XV	estExt_fgenesh1_pg.C_10300006	NM_001016340,NM_001113891
scaffold_1031:153813-154013
scaffold_1031:158674-159354	Xtev_1031.2.1_VV
scaffold_10325:6551-6651
scaffold_1034:183283-186941	Xtev_1034.1.1_VV	estExt_Genewise1.C_10340013
scaffold_1035:24497-25897	Xtev_1035.6.1_VV	estExt_Genewise1.C_10350038
scaffold_1035:42267-44185
scaffold_1035:98128-99894	Xtev_1035.10.1_VV		NM_203669
scaffold_1035:241284-241984
scaffold_1036:2006-2106
scaffold_1036:74726-76491	Xtev_1036.4.1_VV	fgenesh1_kg.C_scaffold_1036000001	NM_001030491
scaffold_1036:121159-121259
scaffold_1037:10425-14639	Xtev_1037.1.1_VV,Xtev_1037.2.1_VV	C_scaffold_1037000001
scaffold_1037:60527-63463	Xtev_1037.3.1_VV	fgenesh1_Sanger_cdna.C_scaffold_1037000002	NM_001015990
scaffold_1038:134158-134858
scaffold_10381:8462-8662
scaffold_1039:3383-4485	Xtev_1039.4.1_VV	fgenesh1_Sanger_cdna.C_scaffold_1039000001
scaffold_1039:23646-24226	Xtev_1039.3.1_VV
scaffold_1039:103754-108526	Xtev_1039.1.1_VV	estExt_fgenesh1_pm.C_10390002
scaffold_1039:166173-166854	Xtev_1039.2.1_VV	fgenesh1_Sanger_cdna.C_scaffold_1039000002
scaffold_104:21-2216
scaffold_104:669845-670345	Xtev_104.19.1_XV
scaffold_104:909406-912526	Xtev_104.20.1_VV		NM_001016667
scaffold_104:930278-936618	Xtev_104.21.1_VV,Xtev_104.22.1_VV	fgenesh1_kg.C_scaffold_104000005,fgenesh1_pg.C_scaffold_104000023	NM_204003,NM_001011400
scaffold_104:1265554-1268957	Xtev_104.1.1_VV,Xtev_104.2.1_VV	fgenesh1_pg.C_scaffold_104000026
scaffold_104:1480770-1482470		e_gw1.104.32.1	NM_001017029
scaffold_104:1506116-1508436	Xtev_104.3.1_XV	e_gw1.104.133.1
scaffold_104:1637799-1638379	Xtev_104.4.1_VV		NM_001016194
scaffold_104:1639959-1640059
scaffold_104:1680569-1686927	Xtev_104.6.1_VV,Xtev_104.5.1_VV
scaffold_104:1802192-1803492	Xtev_104.7.1_VV,Xtev_104.8.1_VV	estExt_fgenesh1_pg.C_1040037,e_gw1.104.119.1
scaffold_104:1887800-1890377	Xtev_104.9.1_VV,Xtev_104.10.1_VV	fgenesh1_kg.C_scaffold_104000011,estExt_Genewise1.C_1040100
scaffold_104:1891966-1894425
scaffold_104:1913661-1914701	Xtev_104.11.1_VV	e_gw1.104.161.1
scaffold_104:2159885-2160685		fgenesh1_pg.C_scaffold_104000051	NM_001114244,NM_001016219
scaffold_104:2719697-2720799	Xtev_104.18.1_VV	estExt_fgenesh1_pm.C_1040020	NM_001016442
scaffold_1040:141199-143599	Xtev_1040.1.1_VV	estExt_fgenesh1_pg.C_10400003	NM_001016959
scaffold_1040:190657-191577	Xtev_1040.3.1_VV
scaffold_1043:182017-183873	Xtev_1043.1.1_VV	estExt_fgenesh1_kg.C_10430001	NM_203706
scaffold_10445:701-1271
scaffold_10464:1-121
scaffold_1049:98922-99801	Xtev_1049.5.1_VV
scaffold_1049:115238-115338	Xtev_1049.2.1_VV	e_gw1.1049.18.1
scaffold_105:55854-59674	Xtev_105.32.1_VV	fgenesh1_pm.C_scaffold_105000001
scaffold_105:514131-515495
scaffold_105:534743-535545	Xtev_105.31.1_VV	estExt_fgenesh1_pg.C_1050008	NM_001008175
scaffold_105:592840-593040
scaffold_105:705512-710721	Xtev_105.33.1_VU,Xtev_105.34.1_VV	estExt_fgenesh1_pm.C_1050006,e_gw1.105.15.1	NM_001016226
scaffold_105:784200-785733	Xtev_105.36.1_VV	fgenesh1_Sanger_cdna.C_scaffold_105000002	NM_001008043
scaffold_105:896158-903295	Xtev_105.38.1_VV,Xtev_105.37.1_VV,Xtev_105.39.1_VV	estExt_fgenesh1_pm.C_1050009
scaffold_105:905295-905395
scaffold_105:1133210-1137552	Xtev_105.1.1_VV	estExt_fgenesh1_pm.C_1050012	NM_001011378
scaffold_105:1440882-1445162	Xtev_105.3.1_VU	C_scaffold_105000011
scaffold_105:1565764-1567765	Xtev_105.5.1_VV	fgenesh1_pg.C_scaffold_105000041
scaffold_105:1676023-1676824	Xtev_105.6.1_VV	fgenesh1_pg.C_scaffold_105000043	NM_001008060
scaffold_105:1827972-1829916	Xtev_105.10.1_VV	fgenesh1_pg.C_scaffold_105000048
scaffold_105:2003409-2005149	Xtev_105.12.1_VV		NM_213683
scaffold_105:2109501-2113025	Xtev_105.15.1_VV	estExt_fgenesh1_pg.C_1050060
scaffold_105:2225825-2229897	Xtev_105.16.1_VV	fgenesh1_kg.C_scaffold_105000017	NM_001004798
scaffold_105:2309491-2313445	Xtev_105.18.1_VV	estExt_fgenesh1_pg.C_1050067	NM_203761
scaffold_105:2610050-2611561	Xtev_105.21.1_XV	fgenesh1_pm.C_scaffold_105000027
scaffold_105:2627191-2630732	Xtev_105.23.1_VV	estExt_fgenesh1_kg.C_1050020	NM_001001455
scaffold_105:2674849-2675069
scaffold_105:2676649-2682806	Xtev_105.26.1_VV,Xtev_105.27.1_VV	fgenesh1_Sanger_cdna.C_scaffold_105000008	NM_001001234,NM_001045723
scaffold_1050:66452-69848	Xtev_1050.1.1_XV		NM_001078745
scaffold_1051:18710-21310	Xtev_1051.4.1_VV	e_gw1.1051.22.1
scaffold_1051:58284-58524	Xtev_1051.7.1_VV		NM_001114036
scaffold_1051:63326-63713
scaffold_1051:86784-87887	Xtev_1051.8.1_VX	fgenesh1_kg.C_scaffold_1051000002	NM_001045701
scaffold_1051:147473-148853	Xtev_1051.2.1_VV,Xtev_1051.3.1_VV	estExt_fgenesh1_pg.C_10510008	NM_001008075
scaffold_1051:214219-216520	Xtev_1051.5.1_VV	estExt_fgenesh1_pg.C_10510010
scaffold_1054:145154-146639	Xtev_1054.1.1_VV
scaffold_10556:6595-6935
scaffold_1057:119790-121350		estExt_fgenesh1_pg.C_10570002
scaffold_1057:132210-132810	Xtev_1057.1.1_VV	fgenesh1_Sanger_cdna.C_scaffold_1057000001	NM_001008177
scaffold_1057:161088-162402
scaffold_1057:165356-165456	Xtev_1057.2.1_VX	e_gw1.1057.11.1	NM_001011389
scaffold_1059:47116-47876
scaffold_106:40951-45444	Xtev_106.43.1_VV,Xtev_106.45.1_VV	estExt_fgenesh1_pg.C_1060004	NM_001006812
scaffold_106:139741-140841
scaffold_106:143137-143958	Xtev_106.3.1_VV
scaffold_106:359199-359299	Xtev_106.42.1_VV	estExt_fgenesh1_pg.C_1060013	NM_001045739
scaffold_106:407569-407970	Xtev_106.44.1_XV	estExt_fgenesh1_kg.C_1060005	NM_001079385
scaffold_106:436050-441711	Xtev_106.46.1_VV
scaffold_106:510915-512850	Xtev_106.47.1_VV	fgenesh1_pm.C_scaffold_106000010	NM_001102796
scaffold_106:541942-545302	Xtev_106.48.1_VV	fgenesh1_pg.C_scaffold_106000021	NM_001008165
scaffold_106:592490-593651	Xtev_106.50.1_XV,Xtev_106.49.1_VV	gw1.106.20.1	NM_001097224
scaffold_106:616588-617748	Xtev_106.52.1_VV
scaffold_106:679536-679938
scaffold_106:691539-695804	Xtev_106.53.1_VV	estExt_fgenesh1_kg.C_1060009
scaffold_106:852366-854512	Xtev_106.54.1_VV	fgenesh1_pm.C_scaffold_106000013
scaffold_106:1198103-1199563	Xtev_106.2.1_VX	fgenesh1_pg.C_scaffold_106000043
scaffold_106:1569411-1571616	Xtev_106.5.1_VV	gw1.106.109.1
scaffold_106:1611367-1614904	Xtev_106.6.1_VV	estExt_Genewise1.C_1060032	NM_001103044
scaffold_106:1621328-1623268	Xtev_106.7.1_VV	e_gw1.106.129.1
scaffold_106:1714218-1719474	Xtev_106.8.1_VV,Xtev_106.9.1_VVA	estExt_fgenesh1_kg.C_1060019	NM_001015806,NM_001016266
scaffold_106:1742580-1742700	Xtev_106.10.1_VV		NM_001113908
scaffold_106:1764797-1770713	Xtev_106.11.1_VV	fgenesh1_Sanger_cdna.C_scaffold_106000007	NM_001011031
scaffold_106:1948609-1957068	Xtev_106.14.1_VV,Xtev_106.15.1_VV
scaffold_106:1998405-2001426	Xtev_106.16.1_VV	estExt_Genewise1.C_1060040
scaffold_106:2005136-2010679	Xtev_106.17.1_VV	fgenesh1_pg.C_scaffold_106000073	NM_001030474
scaffold_106:2034868-2037288	Xtev_106.18.1_VV	C_scaffold_106000023
scaffold_106:2038929-2039649	Xtev_106.19.1_VU	e_gw1.106.14.1
scaffold_106:2056910-2058370	Xtev_106.20.1_VV	fgenesh1_Sanger_cdna.C_scaffold_106000011	NM_001079471
scaffold_106:2098087-2100584	Xtev_106.21.1_VV	fgenesh1_pg.C_scaffold_106000078	NM_001017206
scaffold_106:2140172-2144733	Xtev_106.22.1_VV	estExt_fgenesh1_pm.C_1060027
scaffold_106:2209344-2211349	Xtev_106.23.1_VV	fgenesh1_kg.C_scaffold_106000028	NM_001078800
scaffold_106:2237884-2239384	Xtev_106.24.1_VV	estExt_fgenesh1_pm.C_1060030
scaffold_106:2292728-2297431	Xtev_106.25.1_VV		NM_001103026
scaffold_106:2382921-2387481	Xtev_106.27.1_VV
scaffold_106:2482796-2485999	Xtev_106.28.1_VV	e_gw1.106.203.1	NM_001079562
scaffold_106:2504745-2507309	Xtev_106.29.1_VV	estExt_fgenesh1_pg.C_1060091	NM_001017086
scaffold_106:2528928-2531253	Xtev_106.31.1_VV
scaffold_106:2575095-2580402	Xtev_106.32.1_VV,Xtev_106.33.1_VV,Xtev_106.34.1_VV	estExt_fgenesh1_pg.C_1060097	NM_001016271
scaffold_106:2634639-2643406	Xtev_106.37.1_VV,Xtev_106.38.1_VV	estExt_fgenesh1_pm.C_1060037,estExt_fgenesh1_pg.C_1060102	NM_001078964
scaffold_106:2680563-2680663
scaffold_106:2682663-2683263	Xtev_106.40.1_VV,Xtev_106.41.1_XV	fgenesh1_kg.C_scaffold_106000037	NM_001016168
scaffold_1060:170864-178352	Xtev_1060.1.1_VV,Xtev_1060.2.1_VV	estExt_fgenesh1_kg.C_10600002,fgenesh1_kg.C_scaffold_1060000003	NM_001008009,NM_001078752
scaffold_1061:8344-12831
scaffold_1061:118022-121309
scaffold_1061:166915-167615	Xtev_1061.2.1_VV
scaffold_1065:87154-88762	Xtev_1065.1.1_VV	C_scaffold_1065000001
scaffold_10650:1021-1561
scaffold_1067:29483-35776
scaffold_1067:79317-79927	Xtev_1067.4.1_XV,Xtev_1067.3.1_VV	fgenesh1_kg.C_scaffold_1067000001	NM_203846
scaffold_1067:125373-127233	Xtev_1067.1.1_VV	estExt_fgenesh1_pg.C_10670007
scaffold_1068:106199-111479	Xtev_1068.2.1_VV,Xtev_1068.1.1_VV	fgenesh1_kg.C_scaffold_1068000001,e_gw1.1068.9.1	NM_001008124,NM_001006743
scaffold_1069:142450-145942
scaffold_1069:147510-148110
scaffold_107:44734-46034	Xtev_107.18.1_VV	estExt_Genewise1.C_1070019	NM_001044487
scaffold_107:191910-195210	Xtev_107.14.1_VV,Xtev_107.15.1_VV
scaffold_107:255401-256821	Xtev_107.16.1_VV	estExt_Genewise1.C_1070111	NM_001015774
scaffold_107:486110-487110	Xtev_107.19.1_VV	e_gw1.107.110.1	NM_203735
scaffold_107:504290-507370	Xtev_107.21.1_VV	e_gw1.107.100.1	NM_001044425
scaffold_107:790865-792985	Xtev_107.24.1_VV	fgenesh1_kg.C_scaffold_107000006	NM_001113911
scaffold_107:845402-849442	Xtev_107.26.1_VV		NM_001102820
scaffold_107:984563-987675	Xtev_107.27.1_VV
scaffold_107:1190382-1192342	Xtev_107.2.1_VV	estExt_fgenesh1_kg.C_1070007	NM_001017260
scaffold_107:1245629-1249552	Xtev_107.3.1_VV
scaffold_107:1393289-1394649	Xtev_107.5.1_VV,Xtev_107.4.1_XV	estExt_fgenesh1_pg.C_1070041
scaffold_107:1430781-1434144	Xtev_107.6.1_VV	estExt_Genewise1.C_1070136
scaffold_107:1589910-1592659	Xtev_107.7.1_VV,Xtev_107.8.1_VV	e_gw1.107.125.1
scaffold_107:1629728-1634042	Xtev_107.9.1_VV	estExt_Genewise1.C_1070009
scaffold_107:1648223-1654081	Xtev_107.10.1_VV	estExt_fgenesh1_kg.C_1070009	NM_203982
scaffold_107:1671366-1671966	Xtev_107.11.1_VV	estExt_fgenesh1_pg.C_1070054
scaffold_107:1712322-1715502
scaffold_107:1812022-1815930	Xtev_107.13.1_VV	estExt_fgenesh1_pm.C_1070014
scaffold_1070:51233-54942	Xtev_1070.3.1_VV	estExt_Genewise1.C_10700003
scaffold_1070:106832-107333	Xtev_1070.5.1_VV	fgenesh1_pg.C_scaffold_1070000004	NM_001078765
scaffold_1070:152276-152756	Xtev_1070.2.1_VX	estExt_fgenesh1_kg.C_10700002	NM_001006920
scaffold_1071:2181-2401
scaffold_1071:134849-134949	Xtev_1071.3.1_VV	estExt_fgenesh1_pg.C_10710008	NM_001079415
scaffold_1072:146074-147094	Xtev_1072.1.1_VV
scaffold_1073:21082-21282		e_gw1.1073.19.1
scaffold_1073:28675-30215	Xtev_1073.4.1_VV,Xtev_1073.5.1_VV		NM_001005102
scaffold_1073:67401-83762	Xtev_1073.6.1_VV,Xtev_1073.7.1_VV
scaffold_1073:91418-92378
scaffold_1073:93999-94079
scaffold_1073:96034-96434
scaffold_1073:136112-142300	Xtev_1073.2.1_VV	estExt_Genewise1.C_10730013	NM_203770
scaffold_1073:144398-146438
scaffold_1073:168840-171022	Xtev_1073.3.1_VV	e_gw1.1073.10.1	NM_001015935
scaffold_1074:153606-156731
scaffold_1077:105311-108873	Xtev_1077.1.1_VV		NM_001078921
scaffold_1077:145862-150596	Xtev_1077.2.1_VV	estExt_fgenesh1_pg.C_10770005	NM_001016115
scaffold_1078:38707-39847
scaffold_1078:140141-142541	Xtev_1078.1.1_VV
scaffold_108:485944-486780	Xtev_108.28.1_VV
scaffold_108:622708-623308
scaffold_108:649487-654287	Xtev_108.29.1_VV,Xtev_108.30.1_VV	estExt_fgenesh1_pg.C_1080017,e_gw1.108.155.1	NM_001008034
scaffold_108:729620-732797	Xtev_108.31.1_VV	C_scaffold_108000005
scaffold_108:740042-740742
scaffold_108:865750-869560
scaffold_108:930132-931141	Xtev_108.32.1_VV
scaffold_108:955880-956180	Xtev_108.33.1_VV	estExt_fgenesh1_kg.C_1080005
scaffold_108:957833-958533
scaffold_108:1018191-1021532	Xtev_108.1.1_VVA	fgenesh1_pg.C_scaffold_108000032	NM_001007939
scaffold_108:1050236-1055782	Xtev_108.2.1_VV	fgenesh_pm_kg.C_scaffold_108000007	NM_001001457
scaffold_108:1126192-1127673	Xtev_108.4.1_VVA	e_gw1.108.170.1
scaffold_108:1176024-1176104
scaffold_108:1177884-1181055	Xtev_108.5.1_VV,Xtev_108.6.1_VV	fgenesh1_pg.C_scaffold_108000036,e_gw1.108.171.1	NM_204071
scaffold_108:1245672-1247658	Xtev_108.7.1_VV	fgenesh1_kg.C_scaffold_108000009	NM_001078689
scaffold_108:1250318-1250716
scaffold_108:1318715-1319518	Xtev_108.8.1_VV	e_gw1.108.5.1	NM_001078829
scaffold_108:1321886-1323516	Xtev_108.9.1_VV	estExt_fgenesh1_kg.C_1080011	NM_001030454
scaffold_108:1402650-1404147
scaffold_108:1451299-1451699
scaffold_108:1517610-1524635	Xtev_108.11.1_VV,Xtev_108.12.1_VV,Xtev_108.13.1_XV	fgenesh1_pg.C_scaffold_108000047,e_gw1.108.188.1
scaffold_108:1561657-1561957	Xtev_108.15.1_VV	e_gw1.108.218.1
scaffold_108:2237748-2238348	Xtev_108.19.1_VV	e_gw1.108.192.1
scaffold_108:2347232-2348563	Xtev_108.21.1_VV	estExt_fgenesh1_pg.C_1080066
scaffold_108:2350157-2350777
scaffold_108:2618632-2618952
scaffold_108:2623381-2624644
scaffold_108:2681604-2686035
scaffold_108:2688667-2690947	Xtev_108.25.1_VV	estExt_fgenesh1_pg.C_1080074	NM_001017062
scaffold_108:2692607-2693307
scaffold_108:2696584-2702485	Xtev_108.26.1_VV	e_gw1.108.133.1
scaffold_1080:75165-78974	Xtev_1080.3.1_VU	e_gw1.1080.23.1
scaffold_1080:118142-122522	Xtev_1080.4.1_VV,Xtev_1080.1.1_VV	fgenesh1_pg.C_scaffold_1080000003
scaffold_1080:196129-198754	Xtev_1080.2.1_VV	fgenesh1_pg.C_scaffold_1080000005	NM_001001224
scaffold_1081:21960-25656	Xtev_1081.3.1_VV	fgenesh1_pg.C_scaffold_1081000001	NM_001015688
scaffold_1081:58343-58543	Xtev_1081.4.1_XV,Xtev_1081.5.1_XV	fgenesh1_kg.C_scaffold_1081000002,fgenesh1_pg.C_scaffold_1081000004	NM_001113676
scaffold_1081:176103-179943	Xtev_1081.2.1_VV	e_gw1.1081.43.1
scaffold_1082:15025-18432	Xtev_1082.5.1_VV	C_scaffold_1082000001	NM_001113830
scaffold_1082:32257-34360	Xtev_1082.4.1_VU	e_gw1.1082.63.1	NM_001114069
scaffold_1082:68825-69537	Xtev_1082.8.1_VV	e_gw1.1082.48.1	NM_001102879
scaffold_1082:71753-72073
scaffold_1082:74122-74422	Xtev_1082.9.1_VX	estExt_fgenesh1_pg.C_10820007	NM_203900
scaffold_1082:116175-116555
scaffold_1082:198257-199057	Xtev_1082.3.1_VV
scaffold_1083:113893-114727
scaffold_1084:12775-12875
scaffold_1084:14688-14988
scaffold_1084:52822-53122
scaffold_1084:59143-63766	Xtev_1084.7.1_VV	estExt_Genewise1.C_10840063
scaffold_1084:158232-159092	Xtev_1084.2.1_VV	fgenesh1_Sanger_cdna.C_scaffold_1084000002	NM_001015923
scaffold_1084:174088-174288		e_gw1.1084.46.1
scaffold_1085:13148-13448
scaffold_1087:149024-151652
scaffold_1087:184599-185411	Xtev_1087.1.1_VV	e_gw1.1087.28.1
scaffold_1089:43479-47122	Xtev_1089.1.1_VV	fgenesh1_kg.C_scaffold_1089000002	NM_001006738
scaffold_109:168626-169306
scaffold_109:279725-283025	Xtev_109.24.1_VV,Xtev_109.25.1_VV	estExt_Genewise1.C_1090156,estExt_fgenesh1_pg.C_1090008	NM_001102931
scaffold_109:311918-316160	Xtev_109.26.1_VV
scaffold_109:480306-487775		e_gw1.109.145.1
scaffold_109:528691-528791	Xtev_109.27.1_VXA
scaffold_109:589004-590817	Xtev_109.28.1_VV,Xtev_109.29.1_XV	fgenesh1_kg.C_scaffold_109000003,fgenesh1_pg.C_scaffold_109000018
scaffold_109:613987-617247	Xtev_109.30.1_VV	estExt_Genewise1.C_1090126
scaffold_109:649186-653904	Xtev_109.32.1_VV,Xtev_109.33.1_XV	fgenesh1_pg.C_scaffold_109000023	NM_001005439
scaffold_109:690703-699493	Xtev_109.34.1_VV,Xtev_109.35.1_VUA	fgenesh1_pm.C_scaffold_109000007,estExt_Genewise1.C_1090016	NM_213685,NM_001016024,NM_001113864
scaffold_109:701153-703283	Xtev_109.35.1_VUA	estExt_Genewise1.C_1090016	NM_001113864
scaffold_109:758312-759232
scaffold_109:760843-761043
scaffold_109:763523-764823	Xtev_109.36.1_VV	fgenesh1_pg.C_scaffold_109000028	NM_001008084
scaffold_109:776979-779339
scaffold_109:866390-868490
scaffold_109:889023-889707
scaffold_109:891587-892187	Xtev_109.37.1_VXA	estExt_fgenesh1_kg.C_1090009	NM_203737
scaffold_109:910138-910340
scaffold_109:950886-955053	Xtev_109.39.1_VV
scaffold_109:1049022-1049442
scaffold_109:1051105-1052310	Xtev_109.1.1_VV	fgenesh1_kg.C_scaffold_109000011	NM_001008160
scaffold_109:1076100-1081185	Xtev_109.3.1_VV	estExt_fgenesh1_pg.C_1090040
scaffold_109:1109179-1122781	Xtev_109.5.1_VV,Xtev_109.6.1_VV	e_gw1.109.108.1,estExt_fgenesh1_pg.C_1090045	NM_001017327,NM_001017354
scaffold_109:1129127-1129447
scaffold_109:1131085-1131985	Xtev_109.8.1_VV	estExt_fgenesh1_pg.C_1090048	NM_001114202
scaffold_109:1155495-1157915	Xtev_109.9.1_VV	estExt_fgenesh1_kg.C_1090016	NM_001016443
scaffold_109:1182568-1182768
scaffold_109:1247693-1250423	Xtev_109.10.1_VV	estExt_Genewise1.C_1090085	NM_001017175
scaffold_109:1304361-1309207	Xtev_109.11.1_VV	fgenesh1_pg.C_scaffold_109000059	NM_001079286
scaffold_109:1325491-1325891			NM_001017259
scaffold_109:1328424-1328504
scaffold_109:1381678-1385400	Xtev_109.12.1_VV,Xtev_109.13.1_VV	fgenesh1_pg.C_scaffold_109000060,estExt_fgenesh1_pm.C_1090022	NM_001004781,NM_001006882
scaffold_109:1403392-1407552	Xtev_109.14.1_VV,Xtev_109.15.1_VV	fgenesh1_Sanger_cdna.C_scaffold_109000016,estExt_Genewise1.C_1090149	NM_001004975,NM_001016515
scaffold_109:1409972-1410752
scaffold_109:1451668-1462985	Xtev_109.16.1_VV	fgenesh1_pm.C_scaffold_109000025
scaffold_109:1465149-1465329
scaffold_109:1484763-1488012	Xtev_109.17.1_VV	estExt_fgenesh1_kg.C_1090023
scaffold_109:1553142-1555284	Xtev_109.19.1_VV	estExt_fgenesh1_pg.C_1090073	NM_001004901
scaffold_109:1611234-1618725	Xtev_109.20.1_VV	estExt_fgenesh1_pg.C_1090077
scaffold_1093:59838-61444
scaffold_1093:89972-90172	Xtev_1093.2.1_XV		NM_001078871
scaffold_1094:40417-41619	Xtev_1094.7.1_VV
scaffold_1094:46720-47946	Xtev_1094.4.1_VV	e_gw1.1094.14.1	NM_001045605
scaffold_1094:100604-100924	Xtev_1094.1.1_VV
scaffold_1094:143097-146517	Xtev_1094.2.1_VV	estExt_Genewise1.C_10940013
scaffold_1095:153866-154467
scaffold_1095:172208-173972	Xtev_1095.1.1_VV	fgenesh1_kg.C_scaffold_1095000002	NM_001004865
scaffold_1096:34263-37403	Xtev_1096.1.1_VV	e_gw1.1096.11.1
scaffold_1099:70717-70917	Xtev_1099.32.1_VX	e_gw1.1099.340.1
scaffold_1099:180945-182364
scaffold_1099:258049-259229	Xtev_1099.6.1_VV	C_scaffold_1099000013
scaffold_11:251620-254720	Xtev_11.17.1_VV	e_gw1.11.63.1
scaffold_11:265474-268213	Xtev_11.18.1_VV
scaffold_11:278916-281156
scaffold_11:317372-323126	Xtev_11.21.1_VV,Xtev_11.20.1_VV	estExt_fgenesh1_pg.C_110010
scaffold_11:386025-388130	Xtev_11.30.1_VVA,Xtev_11.32.1_VV	estExt_fgenesh1_pg.C_110011	NM_001045741
scaffold_11:597716-603076	Xtev_11.45.1_VV	estExt_fgenesh1_pm.C_110005	NM_001004928
scaffold_11:740004-741004	Xtev_11.47.1_XV	fgenesh1_pm.C_scaffold_11000007
scaffold_11:787998-791839	Xtev_11.48.1_VV	C_scaffold_11000007
scaffold_11:793464-795395
scaffold_11:819582-822436	Xtev_11.49.1_VV	fgenesh1_pg.C_scaffold_11000027	NM_001016409
scaffold_11:952386-955398	Xtev_11.50.1_VV
scaffold_11:1106147-1109335	Xtev_11.1.1_VV	fgenesh1_kg.C_scaffold_11000007	NM_001004909
scaffold_11:1135318-1136274	Xtev_11.2.1_VV	fgenesh1_pg.C_scaffold_11000034	NM_001011259
scaffold_11:1141548-1143008	Xtev_11.3.1_VV	fgenesh1_Sanger_cdna.C_scaffold_11000005	NM_001016816
scaffold_11:1251557-1253881	Xtev_11.5.1_VV	estExt_fgenesh1_pm.C_110014	NM_001011344
scaffold_11:1352895-1354395	Xtev_11.8.1_VV,Xtev_11.9.1_VV	estExt_Genewise1.C_110286	NM_001005789
scaffold_11:1684293-1686933	Xtev_11.11.1_VV	fgenesh1_pg.C_scaffold_11000058
scaffold_11:1752781-1754504	Xtev_11.12.1_VV
scaffold_11:1988879-1989099	Xtev_11.13.1_VV	e_gw1.11.151.1
scaffold_11:2032241-2033861	Xtev_11.14.1_VV	fgenesh1_Sanger_cdna.C_scaffold_11000011	NM_001004897
scaffold_11:3037492-3041064	Xtev_11.19.1_VV	estExt_fgenesh1_pm.C_110023
scaffold_11:3112346-3113786
scaffold_11:3216518-3218484	Xtev_11.23.1_VVA	fgenesh1_kg.C_scaffold_11000020	NM_001079416
scaffold_11:3220695-3221909
scaffold_11:3233197-3236469
scaffold_11:3389786-3390906	Xtev_11.24.1_VV	estExt_Genewise1.C_110291
scaffold_11:3396040-3398532
scaffold_11:3459992-3463232	Xtev_11.26.1_VV	e_gw1.11.217.1	NM_001005676
scaffold_11:3601921-3603813	Xtev_11.29.1_VV	estExt_fgenesh1_pg.C_110105	NM_001006731
scaffold_11:3605357-3607115
scaffold_11:3651951-3657231	Xtev_11.31.1_VV	estExt_Genewise1.C_110223
scaffold_11:3986059-3986559
scaffold_11:4154576-4155303
scaffold_11:4156923-4161321	Xtev_11.34.1_VV,Xtev_11.35.1_VV	e_gw1.11.163.1,estExt_fgenesh1_kg.C_110026	NM_001004824,NM_001016407
scaffold_11:4176722-4183404	Xtev_11.36.1_VV	gw1.11.205.1
scaffold_11:4283755-4288174	Xtev_11.37.1_VV	fgenesh1_kg.C_scaffold_11000029	NM_001004967
scaffold_11:5395662-5399870	Xtev_11.39.1_VV		NM_001113872
scaffold_11:5409776-5410476	Xtev_11.40.1_XV
scaffold_11:5427861-5430708
scaffold_11:5550026-5553513	Xtev_11.42.1_VV
scaffold_11:5555774-5556954	Xtev_11.43.1_VV	e_gw1.11.254.1
scaffold_110:211700-214600	Xtev_110.6.1_XV		NM_001078787
scaffold_110:321589-324489	Xtev_110.14.1_XV	estExt_Genewise1.C_1100094
scaffold_110:530267-530567		fgenesh1_pm.C_scaffold_110000002
scaffold_110:743882-746019	Xtev_110.16.1_VV
scaffold_110:750243-751483	Xtev_110.17.1_VV	estExt_fgenesh1_kg.C_1100003	NM_001005631
scaffold_110:772401-779842	Xtev_110.18.1_VV	estExt_fgenesh1_kg.C_1100004	NM_203653
scaffold_110:794265-797337	Xtev_110.19.1_VV
scaffold_110:879999-881850	Xtev_110.20.1_VV
scaffold_110:966491-969433
scaffold_110:990077-990292
scaffold_110:1784517-1787656	Xtev_110.2.1_VV
scaffold_110:2010496-2011076
scaffold_110:2085202-2086102	Xtev_110.5.1_VV		NM_001016631
scaffold_110:2290657-2295495	Xtev_110.7.1_VV
scaffold_110:2332490-2337051	Xtev_110.8.1_VV	fgenesh1_pg.C_scaffold_110000038	NM_001015863,NM_001016373
scaffold_110:2354636-2355536
scaffold_110:2470659-2470859	Xtev_110.11.1_VV	fgenesh1_pg.C_scaffold_110000044	NM_001112946
scaffold_110:2601560-2606080	Xtev_110.12.1_VV
scaffold_1100:5191-5491	Xtev_1100.6.1_VV	e_gw1.1100.26.1
scaffold_1100:89896-90677	Xtev_1100.7.1_VV	e_gw1.1100.46.1
scaffold_1100:105925-108007		fgenesh_pm_kg.C_scaffold_1100000003
scaffold_1100:110342-112423	Xtev_1100.2.1_VV,Xtev_1100.1.1_VV	e_gw1.1100.42.1
scaffold_11021:7797-8397
scaffold_1104:24600-28989	Xtev_1104.4.1_VV	fgenesh1_kg.C_scaffold_1104000001
scaffold_1104:66864-67666	Xtev_1104.5.1_VV
scaffold_1104:100142-103422	Xtev_1104.6.1_VV
scaffold_1104:121583-124230
scaffold_1104:160648-161788	Xtev_1104.3.1_VV		NM_001005430
scaffold_1106:26981-29577		e_gw1.1106.25.1	NM_001008061
scaffold_1108:30002-30302	Xtev_1108.3.1_VV	estExt_fgenesh1_kg.C_11080001	NM_001015977
scaffold_1108:35088-37048	Xtev_1108.4.1_VV	estExt_Genewise1.C_11080015	NM_001016287
scaffold_1108:53287-54707	Xtev_1108.5.1_XV	e_gw1.1108.11.1
scaffold_1108:90030-90330	Xtev_1108.7.1_VV	fgenesh1_pg.C_scaffold_1108000006
scaffold_1108:111849-112315	Xtev_1108.1.1_VV
scaffold_1108:113951-115151		estExt_fgenesh1_pg.C_11080007
scaffold_1108:159001-159601	Xtev_1108.2.1_VV		NM_001078923
scaffold_111:111568-111868	Xtev_111.27.1_XV	fgenesh1_pg.C_scaffold_111000002
scaffold_111:190691-194181	Xtev_111.8.1_VV,Xtev_111.12.1_VV	estExt_fgenesh1_pm.C_1110003	NM_001078857
scaffold_111:235056-239017	Xtev_111.17.1_VV	e_gw1.111.188.1
scaffold_111:351056-352056
scaffold_111:672901-673981
scaffold_111:1141426-1146593	Xtev_111.1.1_VV	fgenesh1_pg.C_scaffold_111000032
scaffold_111:1209095-1210476	Xtev_111.3.1_XV		NM_001100259
scaffold_111:1264020-1272253	Xtev_111.5.1_VV	estExt_fgenesh1_kg.C_1110003	NM_001016064
scaffold_111:1296482-1297842	Xtev_111.6.1_VV	e_gw1.111.130.1
scaffold_111:1372546-1373726	Xtev_111.7.1_XV
scaffold_111:1472876-1475316	Xtev_111.10.1_VV	fgenesh1_pg.C_scaffold_111000042
scaffold_111:1750877-1754391	Xtev_111.11.1_VV	fgenesh1_pg.C_scaffold_111000049
scaffold_111:2080156-2085540	Xtev_111.14.1_VV,Xtev_111.15.1_VV	e_gw1.111.159.1	NM_001005097
scaffold_111:2121643-2125947	Xtev_111.16.1_VV	fgenesh1_pg.C_scaffold_111000055	NM_001016588
scaffold_111:2217202-2223223
scaffold_111:2525322-2526342	Xtev_111.21.1_VV	estExt_fgenesh1_pm.C_1110014	NM_001011502
scaffold_111:2553462-2556471	Xtev_111.22.1_VV	e_gw1.111.15.1	NM_001011454
scaffold_111:2595391-2599053	Xtev_111.24.1_VV	fgenesh1_kg.C_scaffold_111000012	NM_001015909
scaffold_111:2600680-2600800
scaffold_111:2690197-2690697	Xtev_111.25.1_VV	fgenesh1_pg.C_scaffold_111000081	NM_001078730
scaffold_1111:61564-61852
scaffold_1111:84804-87284			NM_001113832
scaffold_1111:137707-138239	Xtev_1111.2.1_VV	estExt_fgenesh1_pg.C_11110008	NM_001015788
scaffold_1112:3724-4944	Xtev_1112.2.1_VX
scaffold_1113:10673-11793
scaffold_1113:17131-18136	Xtev_1113.1.1_VV	estExt_fgenesh1_pg.C_11130002
scaffold_1113:19776-20676
scaffold_1113:108066-108574
scaffold_1113:123124-125526	Xtev_1113.4.1_VX	C_scaffold_1113000003
scaffold_1116:59140-62383	Xtev_1116.2.1_VV		NM_001079034
scaffold_1116:115321-115801
scaffold_1116:151057-154758	Xtev_1116.3.1_VVA	e_gw1.1116.22.1
scaffold_1118:159150-165675	Xtev_1118.2.1_VV,Xtev_1118.3.1_VV	e_gw1.1118.18.1,e_gw1.1118.19.1	NM_001011485,NM_001079566
scaffold_112:199006-204122	Xtev_112.4.1_VV	e_gw1.112.130.1	NM_001016713
scaffold_112:280992-281872
scaffold_112:344976-349450	Xtev_112.11.1_VV	fgenesh1_kg.C_scaffold_112000004	NM_001005461
scaffold_112:389127-390567	Xtev_112.13.1_VV	estExt_Genewise1.C_1120103	NM_001045692
scaffold_112:411351-414611	Xtev_112.14.1_VV	fgenesh1_pg.C_scaffold_112000027	NM_203534
scaffold_112:450180-453724	Xtev_112.15.1_VV
scaffold_112:611303-614322	Xtev_112.17.1_VV	estExt_Genewise1.C_1120015
scaffold_112:801645-805720		estExt_fgenesh1_pg.C_1120045
scaffold_112:854631-859775	Xtev_112.20.1_VV
scaffold_112:962055-964028	Xtev_112.24.1_VV	e_gw1.112.182.1
scaffold_112:999556-1000276	Xtev_112.25.1_VV	fgenesh1_pg.C_scaffold_112000054	NM_001016426
scaffold_112:1137223-1138123	Xtev_112.1.1_XV
scaffold_112:1975010-1982330	Xtev_112.2.1_VV,Xtev_112.3.1_VV	estExt_fgenesh1_kg.C_1120015	NM_001097177
scaffold_112:2325063-2327261	Xtev_112.5.1_XV
scaffold_112:2336374-2337155	Xtev_112.6.1_VV	fgenesh1_kg.C_scaffold_112000018	NM_001015724,NM_001017020
scaffold_112:2384410-2385937	Xtev_112.7.1_VV		NM_001015941
scaffold_112:2467941-2469541	Xtev_112.9.1_XV
scaffold_1120:53230-53530	Xtev_1120.5.1_VV	fgenesh1_pm.C_scaffold_1120000002
scaffold_1120:102134-103934
scaffold_1120:106894-109395	Xtev_1120.6.1_VV	estExt_fgenesh1_pg.C_11200004	NM_001113662
scaffold_1120:128008-133015	Xtev_1120.2.1_VV,Xtev_1120.3.1_VV	fgenesh1_pg.C_scaffold_1120000006,e_gw1.1120.43.1	NM_001011059,NM_001008077
scaffold_1120:148526-151466	Xtev_1120.4.1_VV	estExt_fgenesh1_pg.C_11200010
scaffold_1121:126042-131176	Xtev_1121.1.1_VV,Xtev_1121.2.1_VV	fgenesh1_pm.C_scaffold_1121000001,e_gw1.1121.4.1	NM_001016555
scaffold_1121:133701-133781
scaffold_1121:147259-149863	Xtev_1121.5.1_VV	e_gw1.1121.12.1
scaffold_11211:7931-8431
scaffold_1122:11187-11607
scaffold_1122:13749-16069	Xtev_1122.1.1_VV,Xtev_1122.5.1_VV,Xtev_1122.7.1_XV	estExt_fgenesh1_pm.C_11220002,fgenesh1_Sanger_cdna.C_scaffold_1122000001,e_gw1.1122.61.1
scaffold_1122:21334-22515
scaffold_1122:55350-55750	Xtev_1122.10.1_XV	fgenesh1_pm.C_scaffold_1122000003
scaffold_1122:114907-115007	Xtev_1122.2.1_XV	e_gw1.1122.53.1
scaffold_1122:146605-146825	Xtev_1122.6.1_XV	e_gw1.1122.19.1
scaffold_1124:82671-83808	Xtev_1124.2.1_VV
scaffold_1126:54996-55976	Xtev_1126.3.1_XV,Xtev_1126.4.1_VV	e_gw1.1126.12.1
scaffold_1126:58456-59829
scaffold_1126:62680-62780
scaffold_1126:65301-65701
scaffold_1127:92898-93978
scaffold_1128:621-3183	Xtev_1128.4.1_VV,Xtev_1128.1.1_VV	estExt_fgenesh1_kg.C_11280001	NM_001113006,NM_001017279
scaffold_1128:6251-11051	Xtev_1128.3.1_VV
scaffold_1128:100645-102445	Xtev_1128.6.1_VU	fgenesh1_pm.C_scaffold_1128000003
scaffold_1128:106991-107391	Xtev_1128.7.1_VV
scaffold_1128:138199-141101	Xtev_1128.2.1_VV	fgenesh1_pg.C_scaffold_1128000006
scaffold_1129:133532-134132
scaffold_113:4901-5881
scaffold_113:110228-112485
scaffold_113:137523-140073	Xtev_113.6.1_VV
scaffold_113:153833-159608	Xtev_113.7.1_VV,Xtev_113.8.1_VV	estExt_fgenesh1_pg.C_1130005,estExt_fgenesh1_kg.C_1130002	NM_001017167
scaffold_113:170745-173765	Xtev_113.9.1_VV	estExt_Genewise1.C_1130186	NM_001017292
scaffold_113:216744-218772	Xtev_113.18.1_VV,Xtev_113.19.1_VV,Xtev_113.21.1_VV	estExt_fgenesh1_pg.C_1130014	NM_001004912
scaffold_113:263265-266082
scaffold_113:291355-293160	Xtev_113.25.1_VV	estExt_fgenesh1_pg.C_1130016	NM_001011081
scaffold_113:420720-423350	Xtev_113.27.1_VV	fgenesh1_kg.C_scaffold_113000007	NM_001100240
scaffold_113:432091-432991
scaffold_113:511439-513479	Xtev_113.30.1_VV	e_gw1.113.2.1	NM_001030485
scaffold_113:623336-625056	Xtev_113.32.1_VV
scaffold_113:704784-708705	Xtev_113.34.1_VV,Xtev_113.33.1_VV	fgenesh1_kg.C_scaffold_113000010,e_gw1.113.12.1
scaffold_113:780676-784345	Xtev_113.35.1_VV,Xtev_113.36.1_VV	estExt_fgenesh1_pg.C_1130034
scaffold_113:831745-834343	Xtev_113.37.1_VV	fgenesh1_kg.C_scaffold_113000011
scaffold_113:907346-909506	Xtev_113.39.1_VV		NM_001004962
scaffold_113:1113427-1115027	Xtev_113.1.1_VV,Xtev_113.2.1_XV	estExt_fgenesh1_pg.C_1130044,gw1.113.225.1	NM_001008147
scaffold_113:1130797-1135844	Xtev_113.3.1_VV	e_gw1.113.130.1	NM_001016697
scaffold_113:1145391-1151666	Xtev_113.4.1_VV,Xtev_113.5.1_VV	estExt_fgenesh1_pg.C_1130047,estExt_fgenesh1_kg.C_1130014	NM_001006691,NM_001011103
scaffold_113:1154226-1154726
scaffold_113:1181096-1182601		fgenesh1_pg.C_scaffold_113000052
scaffold_113:1258513-1259615
scaffold_113:1536156-1537276
scaffold_113:1766122-1771043
scaffold_113:1794810-1795415	Xtev_113.11.1_XV	estExt_fgenesh1_pg.C_1130058
scaffold_113:1838129-1844072	Xtev_113.12.1_XV,Xtev_113.13.1_VV	estExt_fgenesh1_pg.C_1130060,estExt_fgenesh1_kg.C_1130018	NM_001017326
scaffold_113:1876474-1878515	Xtev_113.14.1_VV
scaffold_113:1921162-1923515
scaffold_113:1974791-1978837	Xtev_113.16.1_VV	C_scaffold_113000024
scaffold_113:2074463-2075069	Xtev_113.17.1_VV	estExt_fgenesh1_pg.C_1130070	NM_203513
scaffold_113:2169920-2170960	Xtev_113.20.1_VX
scaffold_113:2216317-2216917	Xtev_113.22.1_VV	estExt_fgenesh1_kg.C_1130021
scaffold_113:2432262-2434417	Xtev_113.23.1_VV	fgenesh1_pg.C_scaffold_113000078
scaffold_113:2609640-2612460	Xtev_113.24.1_VV
scaffold_1130:5294-7777	Xtev_1130.4.1_VV	estExt_fgenesh1_pg.C_11300001
scaffold_1130:131849-133329
scaffold_1130:137719-138955	Xtev_1130.5.1_VV,Xtev_1130.1.1_VV	e_gw1.1130.72.1	NM_001102839
scaffold_1132:31216-31897	Xtev_1132.2.1_VV
scaffold_1133:74761-79721	Xtev_1133.3.1_VV	fgenesh1_Sanger_cdna.C_scaffold_1133000001	NM_001045780
scaffold_1133:95382-96882	Xtev_1133.6.1_VV,Xtev_1133.4.1_VV	e_gw1.1133.4.1
scaffold_1133:130553-132801	Xtev_1133.1.1_VV	estExt_fgenesh1_kg.C_11330002	NM_001008136
scaffold_1133:150562-151082	Xtev_1133.2.1_VV	fgenesh_pm_kg.C_scaffold_1133000003
scaffold_1134:76776-82853	Xtev_1134.5.1_VV,Xtev_1134.6.1_VV	fgenesh1_Sanger_cdna.C_scaffold_1134000001	NM_001102709,NM_001016873
scaffold_1135:18783-20083	Xtev_1135.1.1_VV	fgenesh1_pg.C_scaffold_1135000003	NM_001015825
scaffold_1136:42556-45698	Xtev_1136.1.1_VV	estExt_fgenesh1_kg.C_11360001	NM_001045594
scaffold_1137:45293-46035
scaffold_1137:47901-50021	Xtev_1137.1.1_VV,Xtev_1137.2.1_VV	e_gw1.1137.3.1,estExt_fgenesh1_pm.C_11370002
scaffold_1137:75798-77192	Xtev_1137.3.1_VV
scaffold_1137:137726-139826	Xtev_1137.4.1_VV
scaffold_114:132193-135015
scaffold_114:295620-295720
scaffold_114:1242528-1247001	Xtev_114.1.1_VV	fgenesh1_kg.C_scaffold_114000002	NM_204055
scaffold_114:1309891-1312431	Xtev_114.2.1_VV	fgenesh_pm_kg.C_scaffold_114000004
scaffold_114:1383193-1387490	Xtev_114.3.1_VV	estExt_fgenesh1_pg.C_1140033	NM_001079335
scaffold_114:1438594-1439294
scaffold_114:1530088-1538480	Xtev_114.5.1_VV	estExt_fgenesh1_pg.C_1140039	NM_203674
scaffold_114:1678261-1681433	Xtev_114.11.1_VV	estExt_fgenesh1_pm.C_1140019	NM_001015964
scaffold_114:1836589-1839957	Xtev_114.12.1_VV		NM_001113073
scaffold_1140:45893-46613
scaffold_1140:113648-116888	Xtev_1140.2.1_VV	estExt_fgenesh1_pg.C_11400007
scaffold_1140:144307-145668
scaffold_1141:42743-45042	Xtev_1141.4.1_VV	fgenesh_pm_kg.C_scaffold_1141000001	NM_001004905
scaffold_1141:72899-75591	Xtev_1141.6.1_VV,Xtev_1141.5.1_VV
scaffold_1141:109875-111407	Xtev_1141.1.1_VV
scaffold_1141:147362-148671	Xtev_1141.3.1_VV	estExt_fgenesh1_pg.C_11410007
scaffold_1142:104218-105438
scaffold_1143:13387-13487
scaffold_1143:152836-153896
scaffold_1144:8757-9057
scaffold_1144:166844-168739	Xtev_1144.3.1_VX	e_gw1.1144.56.1
scaffold_1144:180176-180876	Xtev_1144.4.1_VV	estExt_fgenesh1_pg.C_11440010	NM_001016466
scaffold_11474:281-1681
scaffold_1148:26343-29278	Xtev_1148.1.1_VX	e_gw1.1148.43.1	NM_001016874
scaffold_1148:137081-140981	Xtev_1148.5.1_VV		NM_001097239
scaffold_1148:146791-147491	Xtev_1148.2.1_VX	gw1.1148.49.1	NM_001005639
scaffold_1148:150318-151658	Xtev_1148.3.1_VV	estExt_Genewise1.C_11480052	NM_001007516
scaffold_1148:161332-163992	Xtev_1148.4.1_VV
scaffold_1149:8972-9072
scaffold_115:15497-21967	Xtev_115.5.1_VV	estExt_fgenesh1_pm.C_1150001	NM_001083345
scaffold_115:47874-48957
scaffold_115:215847-217205	Xtev_115.6.1_VV,Xtev_115.7.1_VV	e_gw1.115.65.1
scaffold_115:727793-729493	Xtev_115.11.1_VV	estExt_fgenesh1_pg.C_1150016
scaffold_115:914672-916472	Xtev_115.12.1_XV		NM_001016857
scaffold_115:999572-1001152
scaffold_115:1151814-1152532
scaffold_115:1154052-1156231	Xtev_115.2.1_VV,Xtev_115.3.1_VV	C_scaffold_115000006,e_gw1.115.25.1
scaffold_115:2520009-2522708	Xtev_115.8.1_VV	estExt_Genewise1.C_1150060	NM_001100261
scaffold_11537:4273-7488	Xtev_11537.1.1_VV,Xtev_11537.2.1_VV	e_gw1.11537.1.1
scaffold_1154:126055-126555	Xtev_1154.1.1_VV	e_gw1.1154.14.1	NM_001005112
scaffold_1155:12043-12667
scaffold_1155:18539-20887
scaffold_11563:7157-7557	Xtev_11563.1.1_XV	fgenesh1_pg.C_scaffold_11563000001
scaffold_11569:821-1101
scaffold_1158:127206-127626	Xtev_1158.1.1_XV	e_gw1.1158.31.1
scaffold_1159:45458-48156	Xtev_1159.4.1_VV,Xtev_1159.5.1_VV
scaffold_1159:94513-94613
scaffold_1159:161125-163525	Xtev_1159.2.1_VV	fgenesh1_pg.C_scaffold_1159000005	NM_001045734
scaffold_116:662038-664138	Xtev_116.7.1_VV
scaffold_116:1473678-1476210	Xtev_116.1.1_VV
scaffold_116:1990724-1995325		estExt_fgenesh1_pg.C_1160034
scaffold_116:2436413-2439133	Xtev_116.4.1_VV	fgenesh1_Sanger_cdna.C_scaffold_116000001	NM_001011108
scaffold_116:2486885-2490269	Xtev_116.5.1_VV		NM_203876
scaffold_116:2547398-2549918	Xtev_116.6.1_VV
scaffold_116:2634849-2639040
scaffold_1160:41169-42918
scaffold_1160:105825-107442
scaffold_1161:105691-105891	Xtev_1161.1.1_VV,Xtev_1161.4.1_VV	estExt_Genewise1.C_11610027,fgenesh1_pg.C_scaffold_1161000004
scaffold_1166:134627-140667	Xtev_1166.1.1_VV	estExt_fgenesh1_pg.C_11660004	NM_203684
scaffold_11692:6784-7284
scaffold_117:245197-246717
scaffold_117:311766-318451
scaffold_117:422773-427076	Xtev_117.15.1_VV
scaffold_117:529144-537176	Xtev_117.16.1_VU,Xtev_117.17.1_VV	fgenesh1_kg.C_scaffold_117000002	NM_001016954,NM_001015790
scaffold_117:548142-555542	Xtev_117.18.1_VV	estExt_Genewise1.C_1170139
scaffold_117:686048-688228	Xtev_117.19.1_VV
scaffold_117:744671-747798	Xtev_117.21.1_VV	e_gw1.117.59.1
scaffold_117:847171-852811	Xtev_117.25.1_VV
scaffold_117:857522-865846	Xtev_117.26.1_VV	estExt_fgenesh1_pg.C_1170031	NM_205829
scaffold_117:980929-983726	Xtev_117.32.1_VV,Xtev_117.33.1_VV	estExt_fgenesh1_pg.C_1170038
scaffold_117:1008375-1014622	Xtev_117.1.1_VV,Xtev_117.2.1_VX
scaffold_117:1052605-1055103	Xtev_117.3.1_VV		NM_001024576,NM_001015987
scaffold_117:1056703-1056923
scaffold_117:1157862-1160642	Xtev_117.4.1_VV	estExt_fgenesh1_pg.C_1170047
scaffold_117:1180841-1181741
scaffold_117:1259197-1261002	Xtev_117.7.1_VV	fgenesh1_kg.C_scaffold_117000015	NM_001102751
scaffold_117:1320804-1321524	Xtev_117.9.1_VV	estExt_fgenesh1_pm.C_1170022	NM_001008132,NM_001016735
scaffold_117:1328165-1329976	Xtev_117.10.1_VV		NM_001008132
scaffold_117:1495283-1497975	Xtev_117.11.1_VV
scaffold_117:1737903-1743380	Xtev_117.12.1_VV	C_scaffold_117000020
scaffold_1172:114621-117005	Xtev_1172.1.1_VV	C_scaffold_1172000004
scaffold_1173:107101-111117	Xtev_1173.1.1_VV	e_gw1.1173.2.1	NM_001006899
scaffold_1175:2107-11278	Xtev_1175.3.1_VV,Xtev_1175.6.1_VV,Xtev_1175.1.1_XV	estExt_Genewise1.C_11750008
scaffold_1175:63925-67765	Xtev_1175.4.1_VV,Xtev_1175.5.1_VV	C_scaffold_1175000002,estExt_Genewise1.C_11750001
scaffold_1175:107098-111092	Xtev_1175.2.1_VV	e_gw1.1175.9.1
scaffold_1176:97131-98851	Xtev_1176.1.1_VV	estExt_fgenesh1_kg.C_11760001	NM_001011451
scaffold_1179:38983-39383	Xtev_1179.7.1_VV	estExt_fgenesh1_pg.C_11790004	NM_001030349
scaffold_1179:78935-80275
scaffold_1179:95161-101212	Xtev_1179.9.1_VV	estExt_Genewise1.C_11790021
scaffold_1179:113225-116351	Xtev_1179.2.1_VV	estExt_fgenesh1_kg.C_11790002	NM_001016100
scaffold_1179:124962-132083	Xtev_1179.4.1_VV	e_gw1.1179.4.1,estExt_fgenesh1_pm.C_11790004	NM_001004957
scaffold_1179:137768-140735	Xtev_1179.5.1_VV	e_gw1.1179.11.1
scaffold_118:195296-200682	Xtev_118.6.1_VV,Xtev_118.8.1_VV	C_scaffold_118000001,fgenesh1_Sanger_cdna.C_scaffold_118000003	NM_001017307
scaffold_118:207648-209848	Xtev_118.9.1_VV	estExt_fgenesh1_pg.C_1180004	NM_001008143
scaffold_118:288176-289479	Xtev_118.11.1_VV	e_gw1.118.20.1	NM_001102753
scaffold_118:504707-505647
scaffold_118:631493-637237	Xtev_118.12.1_VV	fgenesh1_pm.C_scaffold_118000004
scaffold_118:803474-803754	Xtev_118.13.1_VV		NM_001078904
scaffold_118:1026132-1026632
scaffold_118:1319219-1322392	Xtev_118.3.1_VV,Xtev_118.4.1_VV	gw1.118.42.1,C_scaffold_118000008
scaffold_118:1389811-1392111	Xtev_118.5.1_VV	estExt_fgenesh1_pg.C_1180027
scaffold_118:1543047-1547531	Xtev_118.7.1_VV	e_gw1.118.8.1	NM_001100220
scaffold_11830:7597-7977
scaffold_1185:15858-16258	Xtev_1185.1.1_VV		NM_001113024
scaffold_1185:31101-32004
scaffold_1186:1-201
scaffold_11868:7635-7835	Xtev_11868.1.1_XV		NM_001030328
scaffold_1187:33137-34037	Xtev_1187.1.1_VV,Xtev_1187.2.1_XV	estExt_fgenesh1_pm.C_11870002,gw1.1187.7.1	NM_001113902
scaffold_1187:41988-43009	Xtev_1187.3.1_VX	estExt_Genewise1.C_11870037	NM_203647
scaffold_1187:92135-92235	Xtev_1187.6.1_VV	C_scaffold_1187000004
scaffold_119:100157-103470	Xtev_119.1.1_VV	fgenesh1_pg.C_scaffold_119000004
scaffold_119:181709-187122	Xtev_119.6.1_VV	estExt_Genewise1.C_1190259	NM_001005449
scaffold_119:281679-282910	Xtev_119.20.1_VV	estExt_fgenesh1_pg.C_1190009	NM_001030331
scaffold_119:444788-444988		fgenesh1_pg.C_scaffold_119000015
scaffold_119:516547-517379	Xtev_119.22.1_XV	fgenesh1_Sanger_cdna.C_scaffold_119000003
scaffold_119:722139-724483	Xtev_119.24.1_VV	fgenesh1_Sanger_cdna.C_scaffold_119000006	NM_001016303
scaffold_119:727896-729476	Xtev_119.25.1_XV	e_gw1.119.344.1
scaffold_119:1624409-1629876		fgenesh1_pg.C_scaffold_119000038	NM_001004822
scaffold_119:1631736-1635558	Xtev_119.3.1_VVA
scaffold_119:1673111-1676075	Xtev_119.5.1_XV,Xtev_119.4.1_XV	e_gw1.119.295.1
scaffold_119:2094726-2096726	Xtev_119.7.1_VV	e_gw1.119.103.1	NM_001045656
scaffold_119:2289140-2290428	Xtev_119.10.1_VV	e_gw1.119.294.1
scaffold_119:2338851-2339851	Xtev_119.14.1_VV	estExt_fgenesh1_pm.C_1190017	NM_001030401
scaffold_119:2365082-2365182
scaffold_119:2367297-2368397
scaffold_119:2371462-2374042	Xtev_119.16.1_VV
scaffold_119:2449677-2451880		fgenesh1_pg.C_scaffold_119000057
scaffold_119:2469063-2471423	Xtev_119.17.1_VV,Xtev_119.18.1_XV	estExt_fgenesh1_pg.C_1190058,gw1.119.107.1
scaffold_119:2519924-2520204		e_gw1.119.335.1
scaffold_119:2541292-2542731	Xtev_119.19.1_VV	e_gw1.119.315.1	NM_001102681
scaffold_1192:125506-125626	Xtev_1192.1.1_VV
scaffold_1193:78513-80393	Xtev_1193.3.1_VV	estExt_fgenesh1_pg.C_11930005	NM_001079308
scaffold_1194:40668-43301
scaffold_1194:128631-129612
scaffold_1199:24947-27380
scaffold_12:659394-662464	Xtev_12.95.1_VV,Xtev_12.96.1_VV	fgenesh1_pg.C_scaffold_12000013
scaffold_12:943422-948025	Xtev_12.100.1_VV	estExt_Genewise1.C_120058
scaffold_12:952527-957225	Xtev_12.101.1_VV
scaffold_12:1102133-1111918	Xtev_12.1.1_VV,Xtev_12.2.1_VV		NM_001016034,NM_001007891
scaffold_12:1630738-1632638	Xtev_12.5.1_VVA
scaffold_12:1667070-1672067
scaffold_12:1924688-1925288	Xtev_12.7.1_VV	estExt_fgenesh1_pg.C_120034	NM_204047
scaffold_12:2002165-2005675	Xtev_12.8.1_VV	estExt_Genewise1.C_120354
scaffold_12:2036768-2042174	Xtev_12.9.1_VV	fgenesh1_pg.C_scaffold_12000039
scaffold_12:2061537-2063833	Xtev_12.10.1_VV	fgenesh1_pg.C_scaffold_12000040	NM_001004858
scaffold_12:2121936-2128069	Xtev_12.11.1_VV	estExt_fgenesh1_pm.C_120009	NM_001044406
scaffold_12:2138006-2145016	Xtev_12.13.1_VV,Xtev_12.14.1_VV,Xtev_12.12.1_VV	estExt_Genewise1.C_120272,e_gw1.12.55.1	NM_203689
scaffold_12:2186033-2186433
scaffold_12:2195521-2197221	Xtev_12.15.1_VV	estExt_fgenesh1_pm.C_120012
scaffold_12:2285803-2288523	Xtev_12.17.1_VV
scaffold_12:2476170-2481826	Xtev_12.18.1_VV
scaffold_12:2650033-2650633	Xtev_12.22.1_VV	estExt_Genewise1.C_120209
scaffold_12:2776556-2776756	Xtev_12.23.1_XV
scaffold_12:2848969-2850289	Xtev_12.24.1_VVA	estExt_fgenesh1_pm.C_120017	NM_001035118
scaffold_12:3075072-3076012	Xtev_12.26.1_XV	fgenesh1_pm.C_scaffold_12000018	NM_001102983
scaffold_12:3152369-3155729	Xtev_12.27.1_VV	fgenesh1_pg.C_scaffold_12000066	NM_001017039
scaffold_12:3227095-3230559	Xtev_12.29.1_VV,Xtev_12.30.1_VV	estExt_fgenesh1_pm.C_120021,estExt_Genewise1.C_120239	NM_001006805
scaffold_12:3246214-3247934	Xtev_12.31.1_XV	estExt_fgenesh1_kg.C_120016
scaffold_12:3251478-3254563
scaffold_12:3256223-3257643	Xtev_12.32.1_VV	estExt_fgenesh1_pg.C_120074	NM_001016249
scaffold_12:3263373-3267346	Xtev_12.33.1_VV	estExt_fgenesh1_pm.C_120022
scaffold_12:3297463-3302238	Xtev_12.34.1_VV	C_scaffold_12000019
scaffold_12:3303945-3304145
scaffold_12:3360375-3364877	Xtev_12.35.1_VV	estExt_fgenesh1_pg.C_120078	NM_001016705
scaffold_12:3428143-3434545	Xtev_12.36.1_VV	fgenesh1_pg.C_scaffold_12000079	NM_001017127
scaffold_12:3497748-3499604	Xtev_12.38.1_VV	estExt_fgenesh1_pm.C_120025
scaffold_12:3562708-3570962	Xtev_12.39.1_XV,Xtev_12.40.1_XV
scaffold_12:3574853-3578393	Xtev_12.42.1_VV
scaffold_12:3581958-3583058
scaffold_12:3613712-3614112
scaffold_12:3617672-3619649	Xtev_12.43.1_VV	estExt_fgenesh1_kg.C_120022	NM_001008032
scaffold_12:3648145-3649852	Xtev_12.44.1_VV		NM_001004876
scaffold_12:3667879-3672599	Xtev_12.45.1_VV	estExt_fgenesh1_kg.C_120024	NM_001016063
scaffold_12:3701750-3707914	Xtev_12.46.1_VV,Xtev_12.47.1_VV
scaffold_12:3816673-3820802	Xtev_12.49.1_VV	fgenesh1_kg.C_scaffold_12000027	NM_203657
scaffold_12:3839310-3840011	Xtev_12.50.1_VV	e_gw1.12.46.1
scaffold_12:3909923-3915674	Xtev_12.51.1_VV	estExt_fgenesh1_pm.C_120034	NM_204060
scaffold_12:3945316-3947058
scaffold_12:4011404-4015363	Xtev_12.53.1_VV	e_gw1.12.334.1
scaffold_12:4019911-4020011
scaffold_12:4028122-4028822	Xtev_12.54.1_VV	estExt_fgenesh1_kg.C_120029	NM_001016840
scaffold_12:4030956-4032856
scaffold_12:4330575-4334700	Xtev_12.59.1_VV	estExt_fgenesh1_pg.C_120116	NM_001006818
scaffold_12:4415642-4417814	Xtev_12.60.1_VV	fgenesh1_Sanger_cdna.C_scaffold_12000017
scaffold_12:4456054-4458076	Xtev_12.62.1_VV	estExt_Genewise1.C_120014
scaffold_12:4511347-4513269	Xtev_12.63.1_VV	estExt_fgenesh1_pg.C_120128	NM_001006810
scaffold_12:4529950-4531030	Xtev_12.65.1_VV		NM_001097240
scaffold_12:4636249-4638846
scaffold_12:4656387-4664108	Xtev_12.67.1_VV	estExt_fgenesh1_pm.C_120045	NM_203729
scaffold_12:4679358-4680858	Xtev_12.68.1_VV,Xtev_12.69.1_VV	fgenesh1_pg.C_scaffold_12000137	NM_001079442,NM_001045628
scaffold_12:4729307-4729807		C_scaffold_12000042
scaffold_12:4755675-4758315	Xtev_12.70.1_VV
scaffold_12:4810080-4815301	Xtev_12.71.1_VV	fgenesh_pm_kg.C_scaffold_12000035	NM_001113156
scaffold_12:4899320-4900320
scaffold_12:4926658-4929458	Xtev_12.73.1_VV	fgenesh1_pg.C_scaffold_12000150
scaffold_12:4931098-4932378
scaffold_12:4946157-4955985	Xtev_12.75.1_VV,Xtev_12.74.1_VV,Xtev_12.76.1_VVA	fgenesh1_Sanger_cdna.C_scaffold_12000022,fgenesh1_kg.C_scaffold_12000041	NM_001017093,NM_001016459
scaffold_12:5046953-5049273
scaffold_12:5086536-5091338	Xtev_12.80.1_VV	e_gw1.12.357.1
scaffold_12:5221685-5223025
scaffold_12:5317258-5320328	Xtev_12.83.1_VV	fgenesh1_pg.C_scaffold_12000167	NM_001016868
scaffold_12:5355801-5357468	Xtev_12.84.1_XV	e_gw1.12.353.1
scaffold_12:5395030-5396250
scaffold_12:5442691-5447334	Xtev_12.87.1_VV,Xtev_12.86.1_VV	fgenesh1_pg.C_scaffold_12000174,fgenesh1_pg.C_scaffold_12000175	NM_001079468
scaffold_12:5472360-5475327	Xtev_12.88.1_VV	e_gw1.12.23.1	NM_001016294
scaffold_12:5480158-5483903	Xtev_12.89.1_VV	estExt_fgenesh1_pm.C_120060
scaffold_12:5508149-5512497	Xtev_12.90.1_VV	estExt_fgenesh1_kg.C_120048	NM_001078947
scaffold_12:5527487-5530389	Xtev_12.91.1_VV	estExt_fgenesh1_pm.C_120061
scaffold_12:5541049-5543769	Xtev_12.93.1_VV,Xtev_12.92.1_VV	estExt_fgenesh1_pg.C_120178,estExt_fgenesh1_pg.C_120180	NM_001004830
scaffold_120:341963-343716	Xtev_120.9.1_VV	fgenesh1_Sanger_cdna.C_scaffold_120000001	NM_001045761
scaffold_120:380122-381782	Xtev_120.11.1_VV	fgenesh1_kg.C_scaffold_120000003	NM_001001255
scaffold_120:433916-435602	Xtev_120.13.1_VV	fgenesh1_pg.C_scaffold_120000010	NM_001103041
scaffold_120:458539-462083	Xtev_120.14.1_VV	C_scaffold_120000004
scaffold_120:490098-492298	Xtev_120.15.1_VV
scaffold_120:802141-805507	Xtev_120.20.1_VV,Xtev_120.19.1_VV	estExt_fgenesh1_pg.C_1200023	NM_001016703
scaffold_120:1874520-1876921	Xtev_120.1.1_VV	e_gw1.120.4.1
scaffold_120:2015898-2021132	Xtev_120.3.1_VV	fgenesh1_pg.C_scaffold_120000046	NM_001011422
scaffold_120:2350245-2351745	Xtev_120.5.1_VV	estExt_fgenesh1_pg.C_1200058
scaffold_120:2445160-2448462	Xtev_120.8.1_VV	estExt_Genewise1.C_1200093	NM_001006760
scaffold_1200:55547-56027	Xtev_1200.1.1_XV	e_gw1.1200.10.1
scaffold_1201:119491-120514
scaffold_1202:124156-125360	Xtev_1202.1.1_VV
scaffold_1204:35746-36343
scaffold_1206:8332-11266	Xtev_1206.7.1_VV,Xtev_1206.1.1_VV	e_gw1.1206.46.1,estExt_fgenesh1_kg.C_12060002	NM_001004984,NM_001006845
scaffold_1206:24137-26797	Xtev_1206.5.1_XV		NM_001097319
scaffold_1206:43800-45440		C_scaffold_1206000003
scaffold_1206:89606-90113	Xtev_1206.6.1_VV
scaffold_1206:105664-106664	Xtev_1206.2.1_VV
scaffold_1208:91359-94906	Xtev_1208.2.1_VV	C_scaffold_1208000001	NM_203995
scaffold_121:424425-427305	Xtev_121.13.1_VV	fgenesh1_Sanger_cdna.C_scaffold_121000001	NM_001004961
scaffold_121:636611-637611
scaffold_121:751643-753923	Xtev_121.16.1_VV	fgenesh1_kg.C_scaffold_121000004	NM_001017254
scaffold_121:755729-756049
scaffold_121:771975-774191	Xtev_121.17.1_VV	C_scaffold_121000010	NM_001016999
scaffold_121:1096981-1097901
scaffold_121:1103206-1104806
scaffold_121:1131566-1133500	Xtev_121.2.1_VV
scaffold_121:1135408-1137808		e_gw1.121.16.1
scaffold_121:1203240-1206689	Xtev_121.4.1_VV	gw1.121.132.1
scaffold_121:1790841-1794501		estExt_fgenesh1_kg.C_1210008	NM_001008672
scaffold_121:2036329-2040769	Xtev_121.7.1_VV		NM_001017106
scaffold_121:2264411-2264811	Xtev_121.8.1_VV	fgenesh1_kg.C_scaffold_121000011	NM_001011437
scaffold_121:2482133-2484979	Xtev_121.10.1_VV,Xtev_121.11.1_VV	fgenesh1_pm.C_scaffold_121000016
scaffold_1210:21-821
scaffold_1210:19003-22763	Xtev_1210.2.1_VV	estExt_Genewise1.C_12100001	NM_001004800
scaffold_1211:23565-24189
scaffold_1211:25867-26167
scaffold_1211:108270-109070	Xtev_1211.1.1_VV
scaffold_1212:48646-50586	Xtev_1212.1.1_VV	estExt_Genewise1.C_12120008	NM_001016243
scaffold_1212:67374-70915	Xtev_1212.2.1_VV,Xtev_1212.3.1_VV	estExt_Genewise1.C_12120014,e_gw1.1212.11.1	NM_001044439,NM_203559
scaffold_1212:83464-88897	Xtev_1212.4.1_VV	estExt_fgenesh1_kg.C_12120002	NM_001007867
scaffold_12131:3768-4003
scaffold_1214:36865-37465			NM_203671
scaffold_1214:40122-41564	Xtev_1214.2.1_VV	fgenesh1_kg.C_scaffold_1214000001
scaffold_1214:90601-95240	Xtev_1214.4.1_VV,Xtev_1214.5.1_VV	estExt_fgenesh1_pg.C_12140006
scaffold_12154:121-301
scaffold_1216:38349-38829
scaffold_1216:63862-64962
scaffold_1216:144983-146403	Xtev_1216.1.1_VV
scaffold_1216:151426-153862	Xtev_1216.2.1_VX	e_gw1.1216.24.1	NM_001079154
scaffold_1217:20679-21079
scaffold_1218:8420-8520	Xtev_1218.3.1_VV		NM_001079284
scaffold_1218:21153-21253
scaffold_1218:29463-30303
scaffold_1219:15235-22245	Xtev_1219.1.1_VV	fgenesh1_pm.C_scaffold_1219000001
scaffold_1219:33998-35198	Xtev_1219.3.1_VV	fgenesh1_kg.C_scaffold_1219000001
scaffold_122:79367-81311
scaffold_122:456906-460412	Xtev_122.23.1_VV,Xtev_122.24.1_VV	fgenesh1_pg.C_scaffold_122000006,estExt_fgenesh1_pg.C_1220007	NM_001017092,NM_001011266
scaffold_122:477189-481910	Xtev_122.25.1_VV	e_gw1.122.99.1	NM_203890
scaffold_122:515268-516168	Xtev_122.27.1_XV	C_scaffold_122000005	NM_001079042
scaffold_122:647615-655001	Xtev_122.29.1_VV,Xtev_122.28.1_VV,Xtev_122.30.1_VV	fgenesh1_pg.C_scaffold_122000015	NM_203996,NM_001016296
scaffold_122:811284-813906	Xtev_122.31.1_XV	C_scaffold_122000007	NM_001079185
scaffold_122:1119965-1120968	Xtev_122.2.1_VV,Xtev_122.3.1_VV	estExt_fgenesh1_pg.C_1220027
scaffold_122:1180216-1182792	Xtev_122.4.1_VV
scaffold_122:1291661-1293166	Xtev_122.5.1_VV	fgenesh1_kg.C_scaffold_122000008
scaffold_122:1347137-1350077	Xtev_122.6.1_VV,Xtev_122.7.1_VV	e_gw1.122.121.1
scaffold_122:1508724-1513653	Xtev_122.8.1_VV	estExt_Genewise1.C_1220067	NM_001079224
scaffold_122:1648226-1651166	Xtev_122.9.1_VV
scaffold_122:1748251-1754032	Xtev_122.10.1_VV	estExt_Genewise1.C_1220116	NM_001004869
scaffold_122:1804946-1805426	Xtev_122.11.1_VV	estExt_fgenesh1_pg.C_1220044	NM_203814
scaffold_122:1833674-1834474	Xtev_122.12.1_VV
scaffold_122:2124291-2125658
scaffold_122:2235357-2238980	Xtev_122.15.1_VV	estExt_fgenesh1_pg.C_1220051
scaffold_122:2242800-2243406
scaffold_122:2362952-2363472	Xtev_122.17.1_VV		NM_001113161
scaffold_122:2365090-2365290		fgenesh1_pg.C_scaffold_122000054
scaffold_122:2540518-2546244	Xtev_122.18.1_VV,Xtev_122.19.1_VV	estExt_Genewise1.C_1220087,fgenesh1_Sanger_cdna.C_scaffold_122000009	NM_001044494
scaffold_122:2562772-2565692	Xtev_122.20.1_VV	e_gw1.122.117.1
scaffold_122:2584990-2588744	Xtev_122.21.1_VV	fgenesh1_pg.C_scaffold_122000066	NM_001004789
scaffold_122:2622124-2628468	Xtev_122.22.1_VV	estExt_fgenesh1_pm.C_1220021	NM_001102682
scaffold_1221:34191-35131	Xtev_1221.2.1_VV	estExt_fgenesh1_kg.C_12210001
scaffold_1221:122948-126948
scaffold_1222:69221-70901	Xtev_1222.2.1_VV	fgenesh_pm_kg.C_scaffold_1222000001	NM_001005059,NM_001005059
scaffold_1226:49508-51128
scaffold_1229:9441-9541	Xtev_1229.5.1_XV
scaffold_1229:29163-32771
scaffold_1229:59725-60225		e_gw1.1229.3.1
scaffold_1229:82529-82629
scaffold_1229:109019-109519
scaffold_123:75029-75129	Xtev_123.16.1_VX		NM_001015997
scaffold_123:84312-87116	Xtev_123.21.1_VV
scaffold_123:134144-135244
scaffold_123:261750-264986	Xtev_123.9.1_VV	estExt_fgenesh1_pg.C_1230008	NM_001006739
scaffold_123:331030-333951	Xtev_123.14.1_VV
scaffold_123:440326-444609	Xtev_123.15.1_VV
scaffold_123:655852-660745	Xtev_123.17.1_VV	estExt_fgenesh1_pm.C_1230006
scaffold_123:669732-670752	Xtev_123.18.1_VV,Xtev_123.19.1_XV	e_gw1.123.93.1,estExt_fgenesh1_pg.C_1230023
scaffold_123:678730-682253	Xtev_123.20.1_VV	e_gw1.123.177.1	NM_203937
scaffold_123:1611440-1613340	Xtev_123.1.1_VV	fgenesh1_kg.C_scaffold_123000007	NM_001011046
scaffold_123:2334124-2335610	Xtev_123.7.1_VV	estExt_fgenesh1_kg.C_1230011	NM_001016639
scaffold_123:2448349-2455551	Xtev_123.8.1_VV	e_gw1.123.171.1
scaffold_1230:28203-30121	Xtev_1230.2.1_VV
scaffold_1231:49195-53713	Xtev_1231.1.1_VV
scaffold_1232:10578-11178
scaffold_1232:20271-23847	Xtev_1232.1.1_XV	estExt_fgenesh1_pm.C_12320001	NM_001017038
scaffold_1232:40619-41659	Xtev_1232.2.1_VV	fgenesh1_Sanger_cdna.C_scaffold_1232000002	NM_001015935
scaffold_12325:1-121		fgenesh1_pg.C_scaffold_12325000001
scaffold_1234:36865-37065
scaffold_1234:38585-38685	Xtev_1234.1.1_VX
scaffold_1234:132449-133069
scaffold_1235:6287-11853
scaffold_1235:14316-16796	Xtev_1235.1.1_VV		NM_001007474
scaffold_1235:43667-46387	Xtev_1235.2.1_VV	e_gw1.1235.12.1
scaffold_1235:50351-50671
scaffold_1235:67123-69070	Xtev_1235.3.1_XV	fgenesh1_Sanger_cdna.C_scaffold_1235000001	NM_001016636
scaffold_1235:86101-88821	Xtev_1235.4.1_VV,Xtev_1235.5.1_VV	fgenesh1_pg.C_scaffold_1235000007,estExt_fgenesh1_pm.C_12350006,gw1.1235.39.1
scaffold_1235:96337-96837	Xtev_1235.8.1_XV	gw1.1235.40.1,fgenesh1_Sanger_cdna.C_scaffold_1235000007
scaffold_1235:109157-109357
scaffold_1237:55189-55589	Xtev_1237.5.1_VV	estExt_Genewise1.C_12370035	NM_203791
scaffold_1239:941-2701	Xtev_1239.1.1_VV	estExt_fgenesh1_pg.C_12390001
scaffold_124:79879-83499
scaffold_124:140944-151155	Xtev_124.1.1_VV,Xtev_124.2.1_VV	fgenesh1_Sanger_cdna.C_scaffold_124000002,e_gw1.124.109.1	NM_001015968
scaffold_124:169717-171961	Xtev_124.3.1_VV	fgenesh1_kg.C_scaffold_124000003	NM_001005635
scaffold_124:200295-200495	Xtev_124.10.1_XV
scaffold_124:239288-246115	Xtev_124.11.1_VV,Xtev_124.14.1_VV		NM_001016978
scaffold_124:267452-267672	Xtev_124.15.1_VV	fgenesh1_pg.C_scaffold_124000015
scaffold_124:311631-314742	Xtev_124.17.1_VV	estExt_Genewise1.C_1240104	NM_001011095
scaffold_124:390647-393874
scaffold_124:471130-476175	Xtev_124.20.1_VV
scaffold_124:653026-657185	Xtev_124.21.1_VV	estExt_Genewise1.C_1240107	NM_001078738
scaffold_124:891259-897764	Xtev_124.23.1_VV,Xtev_124.24.1_VV
scaffold_124:1655082-1657743	Xtev_124.4.1_VV	fgenesh1_pg.C_scaffold_124000054
scaffold_124:1796043-1799543	Xtev_124.6.1_VV	estExt_fgenesh1_pg.C_1240058
scaffold_124:1868507-1873107	Xtev_124.8.1_VV	fgenesh1_pg.C_scaffold_124000064	NM_001079028
scaffold_124:2407682-2408282			NM_001105283
scaffold_1240:58291-58491	Xtev_1240.1.1_VV
scaffold_1241:2508-4788	Xtev_1241.1.1_VV
scaffold_1241:112925-114219
scaffold_1243:13615-16731	Xtev_1243.3.1_VV	e_gw1.1243.46.1
scaffold_1243:73905-77460
scaffold_1243:106438-107555
scaffold_1246:110629-113834	Xtev_1246.2.1_VV
scaffold_12490:7538-7992
scaffold_125:201-1543
scaffold_125:64742-69643	Xtev_125.20.1_VV,Xtev_125.18.1_VV		NM_001102904,NM_001006769
scaffold_125:178300-180920	Xtev_125.21.1_XV
scaffold_125:213934-214754	Xtev_125.4.1_VX	fgenesh1_pm.C_scaffold_125000003	NM_001102685
scaffold_125:324493-326413	Xtev_125.14.1_VV	estExt_Genewise1.C_1250115
scaffold_125:417599-423682	Xtev_125.16.1_VV,Xtev_125.17.1_VV,Xtev_125.15.1_VV	fgenesh1_Sanger_cdna.C_scaffold_125000002	NM_203554
scaffold_125:1688159-1692165	Xtev_125.2.1_VV,Xtev_125.3.1_VV	estExt_Genewise1.C_1250104	NM_001008052
scaffold_125:2432393-2441378	Xtev_125.6.1_VV,Xtev_125.7.1_VV,Xtev_125.8.1_XV,Xtev_125.9.1_VV,Xtev_125.5.1_VV,Xtev_125.10.1_VV,Xtev_125.11.1_XV	estExt_fgenesh1_pm.C_1250009,e_gw1.125.95.1,C_scaffold_125000012	NM_001113856,NM_001102829
scaffold_125:2466342-2466642	Xtev_125.12.1_VV	estExt_Genewise1.C_1250008
scaffold_1250:841-2822	Xtev_1250.2.1_VV
scaffold_1250:33934-42233	Xtev_1250.1.1_VV,Xtev_1250.3.1_VVA,Xtev_1250.4.1_VV	estExt_fgenesh1_kg.C_12500001	NM_203861,NM_001016066,NM_001011162
scaffold_1252:59902-63603	Xtev_1252.1.1_VV	e_gw1.1252.2.1	NM_001005663
scaffold_1257:19005-21008
scaffold_1257:47193-51904	Xtev_1257.1.1_VU	estExt_fgenesh1_pg.C_12570002	NM_001016971
scaffold_1257:54138-54438
scaffold_1257:60808-62028
scaffold_1259:58201-58757
scaffold_12595:561-1661	Xtev_12595.1.1_XV	gw1.12595.2.1
scaffold_126:296186-298791	Xtev_126.19.1_VV
scaffold_126:1719360-1719708
scaffold_126:1831895-1833635	Xtev_126.2.1_VV
scaffold_126:1878198-1881299	Xtev_126.3.1_VV	fgenesh1_pm.C_scaffold_126000003
scaffold_126:1894323-1899705	Xtev_126.4.1_VV,Xtev_126.5.1_XV	e_gw1.126.246.1	NM_001030477,NM_001102968
scaffold_126:1942522-1946734	Xtev_126.6.1_VV	estExt_fgenesh1_pg.C_1260031
scaffold_126:1964015-1968088	Xtev_126.7.1_VX	fgenesh1_pg.C_scaffold_126000032	NM_001113814
scaffold_126:2068426-2068826	Xtev_126.8.1_VV	C_scaffold_126000009
scaffold_126:2389228-2390739	Xtev_126.14.1_VV	estExt_fgenesh1_pm.C_1260010,fgenesh1_kg.C_scaffold_126000010	NM_001016212
scaffold_126:2400621-2401141
scaffold_126:2511475-2511675
scaffold_126:2523325-2524785	Xtev_126.18.1_VV	fgenesh1_Sanger_cdna.C_scaffold_126000004	NM_001016712
scaffold_1265:80282-80722		e_gw1.1265.9.1
scaffold_1266:71347-71547
scaffold_1267:4787-5970	Xtev_1267.3.1_VV
scaffold_1268:85684-85784		e_gw1.1268.34.1
scaffold_1268:94458-95778
scaffold_1268:104961-107781	Xtev_1268.1.1_XV,Xtev_1268.2.1_XV	fgenesh1_Sanger_cdna.C_scaffold_1268000002,fgenesh1_Sanger_cdna.C_scaffold_1268000003
scaffold_127:41058-41558
scaffold_127:360850-361990
scaffold_127:738517-738717		e_gw1.127.228.1	NM_001078910
scaffold_127:2274276-2276260	Xtev_127.1.1_VV
scaffold_1270:76411-76811
scaffold_12718:761-961
scaffold_12722:6387-6687
scaffold_1275:7659-13006	Xtev_1275.16.1_XV,Xtev_1275.2.1_XV,Xtev_1275.4.1_XV	e_gw1.1275.85.1,fgenesh1_pg.C_scaffold_1275000002,C_scaffold_1275000002
scaffold_1275:26911-33409	Xtev_1275.5.1_VV,Xtev_1275.6.1_XV,Xtev_1275.7.1_VV,Xtev_1275.8.1_XV	e_gw1.1275.84.1,e_gw1.1275.57.1,fgenesh1_Sanger_cdna.C_scaffold_1275000001,fgenesh1_Sanger_cdna.C_scaffold_1275000002,fgenesh1_pg.C_scaffold_1275000007
scaffold_1275:36484-53168	Xtev_1275.9.1_VV	e_gw1.1275.59.1,e_gw1.1275.22.1,gw1.1275.5.1
scaffold_1275:56261-61909	Xtev_1275.10.1_XV,Xtev_1275.11.1_VV,Xtev_1275.12.1_VV,Xtev_1275.13.1_XV	fgenesh1_Sanger_cdna.C_scaffold_1275000003,fgenesh1_Sanger_cdna.C_scaffold_1275000004,e_gw1.1275.80.1,fgenesh1_Sanger_cdna.C_scaffold_1275000005
scaffold_1275:64445-65925	Xtev_1275.3.1_VVA,Xtev_1275.14.1_XV
scaffold_1275:67665-69141
scaffold_1275:73341-75341	Xtev_1275.15.1_VV
scaffold_1275:95242-95342
scaffold_1275:96982-98082
scaffold_1275:100101-100401		fgenesh1_pg.C_scaffold_1275000012
scaffold_1275:102622-103014
scaffold_1278:801-1081
scaffold_1278:20640-21880	Xtev_1278.1.1_VV,Xtev_1278.2.1_VV	estExt_fgenesh1_kg.C_12780001	NM_001079152
scaffold_1278:85350-86350	Xtev_1278.4.1_XV	gw1.1278.19.1
scaffold_128:1717604-1718004		e_gw1.128.73.1
scaffold_128:1808445-1809216	Xtev_128.2.1_VV	estExt_Genewise1.C_1280080
scaffold_128:1840551-1841831	Xtev_128.3.1_XV	fgenesh1_pg.C_scaffold_128000028	NM_001079278
scaffold_128:1966760-1967780	Xtev_128.4.1_VV	C_scaffold_128000007
scaffold_1280:2294-2694
scaffold_1280:17036-18036
scaffold_1280:35649-36069
scaffold_12807:7757-7957	Xtev_12807.1.1_VV		NM_001017223
scaffold_1284:1224-4265
scaffold_1284:107394-108095	Xtev_1284.1.1_VX	e_gw1.1284.32.1
scaffold_1284:114672-119076	Xtev_1284.2.1_VV	fgenesh1_kg.C_scaffold_1284000001	NM_001030510
scaffold_1285:11016-15877	Xtev_1285.1.1_VV	e_gw1.1285.1.1
scaffold_1285:61467-62907	Xtev_1285.2.1_VV	estExt_fgenesh1_pg.C_12850003
scaffold_1287:19862-22062	Xtev_1287.4.1_VV,Xtev_1287.1.1_VV	fgenesh1_kg.C_scaffold_1287000001,estExt_fgenesh1_pg.C_12870003	NM_001005116
scaffold_1287:39140-40340	Xtev_1287.3.1_VV	estExt_Genewise1.C_12870024
scaffold_1288:8192-9932	Xtev_1288.3.1_XV		NM_001016290
scaffold_1288:36594-38779	Xtev_1288.1.1_VV	e_gw1.1288.9.1,estExt_fgenesh1_pg.C_12880002
scaffold_1288:103464-103664
scaffold_1288:105199-105279
scaffold_129:270026-270206
scaffold_129:1039315-1043055	Xtev_129.21.1_VV		NM_001007964
scaffold_129:1102662-1105542	Xtev_129.1.1_XV,Xtev_129.2.1_VV	e_gw1.129.98.1,fgenesh1_pm.C_scaffold_129000002
scaffold_129:1174477-1176987
scaffold_129:1178607-1179247
scaffold_129:1244902-1250668	Xtev_129.4.1_VV	estExt_fgenesh1_kg.C_1290003
scaffold_129:1318189-1323993	Xtev_129.6.1_VV	estExt_fgenesh1_pg.C_1290021	NM_001017272
scaffold_129:1496507-1498727	Xtev_129.9.1_VV	fgenesh1_pg.C_scaffold_129000026	NM_203711
scaffold_129:1622299-1627806	Xtev_129.10.1_VV,Xtev_129.11.1_VV	estExt_fgenesh1_pg.C_1290032,estExt_fgenesh1_kg.C_1290009
scaffold_129:1672227-1675287	Xtev_129.12.1_VV
scaffold_129:1790610-1791110	Xtev_129.13.1_VV
scaffold_129:1828234-1828537	Xtev_129.15.1_VV	e_gw1.129.189.1
scaffold_129:1850566-1850766	Xtev_129.16.1_VX
scaffold_129:1852360-1853060
scaffold_129:2449757-2454289	Xtev_129.19.1_VV	estExt_fgenesh1_pg.C_1290094	NM_203966
scaffold_1290:78759-79299
scaffold_1295:96138-96338		fgenesh1_pg.C_scaffold_1295000005
scaffold_12959:7050-7350	Xtev_12959.1.1_VX		NM_203662
scaffold_1298:34438-35055	Xtev_1298.3.1_VV
scaffold_1298:119206-119326
scaffold_1299:49319-50219	Xtev_1299.1.1_VV	fgenesh1_Sanger_cdna.C_scaffold_1299000001	NM_001016144
scaffold_13:208532-209732	Xtev_13.8.1_VV	estExt_fgenesh1_pg.C_130004	NM_001102925
scaffold_13:771567-777493	Xtev_13.23.1_VV	estExt_fgenesh1_kg.C_130001	NM_001006931
scaffold_13:958928-964384	Xtev_13.24.1_VV	fgenesh1_Sanger_cdna.C_scaffold_13000003	NM_001016994
scaffold_13:1261141-1264007	Xtev_13.1.1_VV	estExt_Genewise1.C_130165
scaffold_13:1720923-1722723	Xtev_13.4.1_VV
scaffold_13:1750050-1753323	Xtev_13.5.1_VV	estExt_fgenesh1_pg.C_130034
scaffold_13:1891413-1896266	Xtev_13.6.1_VV	fgenesh1_Sanger_cdna.C_scaffold_13000006	NM_001016128
scaffold_13:2340685-2344941	Xtev_13.9.1_VV
scaffold_13:2397660-2399620	Xtev_13.10.1_VV,Xtev_13.11.1_VV	e_gw1.13.134.1,estExt_Genewise1.C_130211	NM_001017120,NM_001016464
scaffold_13:2414626-2417626	Xtev_13.12.1_VV
scaffold_13:2826355-2831977	Xtev_13.13.1_VV	fgenesh1_pm.C_scaffold_13000021
scaffold_13:2927028-2933732	Xtev_13.14.1_VV,Xtev_13.15.1_VV	fgenesh1_pg.C_scaffold_13000062,estExt_fgenesh1_pg.C_130063	NM_001102689
scaffold_13:2968398-2973165	Xtev_13.16.1_VV,Xtev_13.17.1_VV	e_gw1.13.160.1,estExt_Genewise1.C_130030	NM_001016381
scaffold_13:3158704-3159804	Xtev_13.18.1_XV	e_gw1.13.19.1	NM_001078708
scaffold_13:5183894-5184494	Xtev_13.20.1_VV	fgenesh1_pg.C_scaffold_13000087
scaffold_13:5272826-5273026	Xtev_13.21.1_VV	e_gw1.13.192.1	NM_001100230
scaffold_130:14710-16730	Xtev_130.12.1_XV	fgenesh1_pm.C_scaffold_130000001
scaffold_130:158269-161140	Xtev_130.9.1_VV	fgenesh1_pg.C_scaffold_130000003	NM_001011247
scaffold_130:407039-408905	Xtev_130.31.1_VV	fgenesh1_pg.C_scaffold_130000009	NM_203902
scaffold_130:412798-414658	Xtev_130.32.1_VV	estExt_Genewise1.C_1300168
scaffold_130:424909-428035	Xtev_130.33.1_VV	estExt_fgenesh1_kg.C_1300004	NM_001011218
scaffold_130:445443-449601
scaffold_130:472281-476736	Xtev_130.35.1_VV	fgenesh_pm_kg.C_scaffold_130000005
scaffold_130:527751-530672	Xtev_130.36.1_VV
scaffold_130:603070-603370	Xtev_130.37.1_VV	fgenesh1_pg.C_scaffold_130000020	NM_001004950
scaffold_130:662801-664301	Xtev_130.38.1_VV	fgenesh1_Sanger_cdna.C_scaffold_130000004	NM_001045597
scaffold_130:726391-730390	Xtev_130.39.1_VV	fgenesh1_kg.C_scaffold_130000009
scaffold_130:818016-818556	Xtev_130.40.1_VV
scaffold_130:840664-843544			NM_001078835
scaffold_130:1046621-1051176	Xtev_130.42.1_VV
scaffold_130:1065919-1068080	Xtev_130.1.1_VV		NM_001016820
scaffold_130:1078880-1080391			NM_001017100
scaffold_130:1143971-1147687
scaffold_130:1198406-1204135	Xtev_130.5.1_VV	estExt_fgenesh1_kg.C_1300011	NM_001103023
scaffold_130:1223830-1227266	Xtev_130.6.1_VV	e_gw1.130.33.1
scaffold_130:1517218-1522317	Xtev_130.10.1_VV	e_gw1.130.49.1
scaffold_130:1549494-1556627	Xtev_130.11.1_VV	fgenesh1_pg.C_scaffold_130000046	NM_001008072
scaffold_130:1617176-1617956	Xtev_130.13.1_VV	estExt_fgenesh1_kg.C_1300014	NM_001011326
scaffold_130:1648394-1653737	Xtev_130.15.1_VVA	estExt_Genewise1.C_1300110
scaffold_130:1811301-1812001	Xtev_130.16.1_VV	fgenesh1_pg.C_scaffold_130000054
scaffold_130:1865704-1870679	Xtev_130.17.1_VV	fgenesh1_kg.C_scaffold_130000017	NM_001103036
scaffold_130:1933505-1945840
scaffold_130:1962260-1969438	Xtev_130.19.1_VV	estExt_fgenesh1_pg.C_1300061	NM_203606
scaffold_130:2016572-2019292	Xtev_130.21.1_VV,Xtev_130.22.1_VV	estExt_fgenesh1_pg.C_1300064	NM_001097169,NM_001097169
scaffold_130:2061715-2064895	Xtev_130.23.1_VV	estExt_fgenesh1_pm.C_1300027
scaffold_130:2069758-2075562	Xtev_130.24.1_VV	fgenesh1_pg.C_scaffold_130000067	NM_001114233
scaffold_130:2138053-2144741	Xtev_130.27.1_VV	estExt_fgenesh1_pg.C_1300067	NM_203747
scaffold_130:2175214-2176714	Xtev_130.28.1_VV	estExt_fgenesh1_pg.C_1300069	NM_001001235
scaffold_130:2191764-2192855	Xtev_130.29.1_VV	e_gw1.130.208.1
scaffold_130:2194555-2195958
scaffold_130:2376355-2380044	Xtev_130.30.1_VV	fgenesh1_kg.C_scaffold_130000023	NM_203913
scaffold_1302:5819-10156	Xtev_1302.1.1_VV	fgenesh1_pg.C_scaffold_1302000001
scaffold_1303:121-2706	Xtev_1303.2.1_VV	fgenesh1_Sanger_cdna.C_scaffold_1303000001	NM_001015974,NM_204082
scaffold_1305:94324-96589
scaffold_1308:62678-63878	Xtev_1308.1.1_VV	fgenesh1_kg.C_scaffold_1308000001	NM_001016557
scaffold_1308:77017-79938	Xtev_1308.2.1_VV	fgenesh1_kg.C_scaffold_1308000002	NM_001017349
scaffold_1309:42830-43650
scaffold_131:350687-351749
scaffold_131:611584-617199	Xtev_131.12.1_VV	estExt_fgenesh1_pg.C_1310020	NM_001008112
scaffold_131:1048320-1054108	Xtev_131.1.1_VV	estExt_fgenesh1_pm.C_1310003
scaffold_131:1964013-1964914	Xtev_131.2.1_VV	estExt_fgenesh1_kg.C_1310004	NM_001005685
scaffold_131:1988357-1992356	Xtev_131.3.1_VV	e_gw1.131.97.1
scaffold_131:2099798-2103138	Xtev_131.6.1_VV	fgenesh1_kg.C_scaffold_131000005	NM_001079237
scaffold_131:2130149-2132409	Xtev_131.8.1_VV	estExt_fgenesh1_pg.C_1310053
scaffold_131:2223858-2228851	Xtev_131.9.1_VV,Xtev_131.11.1_VV	fgenesh1_pm.C_scaffold_131000008,fgenesh1_Sanger_cdna.C_scaffold_131000004	NM_001008003,NM_001008119
scaffold_1310:82338-84118	Xtev_1310.5.1_VV
scaffold_1310:127606-130238	Xtev_1310.2.1_VV	e_gw1.1310.35.1
scaffold_1312:91269-93303	Xtev_1312.2.1_VV		NM_001015720,NM_001016748
scaffold_13155:21-121
scaffold_1316:118497-122189	Xtev_1316.2.1_VV
scaffold_13169:2601-3327
scaffold_1317:33228-33448	Xtev_1317.2.1_VV	gw1.1317.5.1	NM_203555
scaffold_1319:11239-12619
scaffold_1319:47154-53157	Xtev_1319.1.1_VV,Xtev_1319.2.1_VV	fgenesh1_Sanger_cdna.C_scaffold_1319000001
scaffold_1319:55407-57952
scaffold_1319:91135-97122	Xtev_1319.4.1_VV,Xtev_1319.5.1_VV	fgenesh1_kg.C_scaffold_1319000001	NM_001045770,NM_001011078
scaffold_132:33636-37927	Xtev_132.14.1_VV	gw1.132.41.1
scaffold_132:70769-73709	Xtev_132.20.1_VV	fgenesh1_Sanger_cdna.C_scaffold_132000003	NM_001044492
scaffold_132:105373-106633
scaffold_132:121389-123209	Xtev_132.2.1_VV	e_gw1.132.67.1
scaffold_132:125031-125431
scaffold_132:186223-187523	Xtev_132.6.1_VV		NM_001102977
scaffold_132:241186-241486	Xtev_132.9.1_VV	e_gw1.132.5.1
scaffold_132:265143-266743	Xtev_132.10.1_VV	estExt_fgenesh1_pm.C_1320004
scaffold_132:313306-316189
scaffold_132:351927-357062	Xtev_132.11.1_XV,Xtev_132.12.1_VVA	estExt_fgenesh1_pm.C_1320005	NM_203644
scaffold_132:388313-393179	Xtev_132.13.1_VV
scaffold_132:507163-508643	Xtev_132.16.1_VV	e_gw1.132.100.1	NM_001113083
scaffold_132:530580-531604	Xtev_132.17.1_VV
scaffold_132:563297-564399	Xtev_132.18.1_XV	estExt_Genewise1.C_1320131
scaffold_132:601297-605206	Xtev_132.21.1_VV	estExt_fgenesh1_kg.C_1320010	NM_001015819
scaffold_132:635656-640212	Xtev_132.22.1_VVA,Xtev_132.23.1_VV
scaffold_132:652601-654503
scaffold_132:692960-693660	Xtev_132.24.1_XV
scaffold_132:800699-801299
scaffold_132:803562-805362	Xtev_132.25.1_VV	C_scaffold_132000009
scaffold_132:842086-845086	Xtev_132.27.1_VV	estExt_fgenesh1_kg.C_1320012
scaffold_132:928740-932359	Xtev_132.28.1_VV	estExt_fgenesh1_pm.C_1320014	NM_001016113
scaffold_132:1107438-1111098	Xtev_132.1.1_VV	e_gw1.132.118.1
scaffold_132:1245205-1248553		fgenesh1_pg.C_scaffold_132000046	NM_001016270
scaffold_132:1726709-1728109	Xtev_132.7.1_VX	fgenesh1_pg.C_scaffold_132000057
scaffold_132:1841255-1842955
scaffold_132:1866658-1871644	Xtev_132.8.1_VV	fgenesh1_pm.C_scaffold_132000019
scaffold_1320:55819-57599	Xtev_1320.1.1_VV	C_scaffold_1320000003
scaffold_1321:16322-17561	Xtev_1321.1.1_XV	e_gw1.1321.1.1
scaffold_1326:5056-7676	Xtev_1326.11.1_VV,Xtev_1326.13.1_VV,Xtev_1326.14.1_VV	fgenesh1_Sanger_cdna.C_scaffold_1326000001,fgenesh1_pg.C_scaffold_1326000003,fgenesh1_Sanger_cdna.C_scaffold_1326000003	NM_001016869
scaffold_1326:10440-10840
scaffold_1326:15903-16323	Xtev_1326.1.1_XV,Xtev_1326.2.1_VV,Xtev_1326.3.1_XV	fgenesh1_pg.C_scaffold_1326000006,C_scaffold_1326000006,e_gw1.1326.23.1
scaffold_1326:18143-18563	Xtev_1326.3.1_XV	e_gw1.1326.23.1
scaffold_1326:27779-27999
scaffold_1326:38041-42620	Xtev_1326.6.1_VV,Xtev_1326.7.1_VV,Xtev_1326.8.1_VV	e_gw1.1326.2.1,estExt_Genewise1.C_13260045
scaffold_1326:44580-44700
scaffold_1326:54235-55835	Xtev_1326.9.1_VU,Xtev_1326.10.1_XV	e_gw1.1326.47.1,e_gw1.1326.21.1
scaffold_1326:78917-79743	Xtev_1326.15.1_XV	e_gw1.1326.35.1
scaffold_1326:84191-88729	Xtev_1326.16.1_VV,Xtev_1326.18.1_VV	gw1.1326.41.1,e_gw1.1326.39.1,fgenesh1_pg.C_scaffold_1326000017
scaffold_1328:30101-31483	Xtev_1328.2.1_VV
scaffold_1328:35703-35823
scaffold_1328:46799-47479
scaffold_1328:78329-80068	Xtev_1328.3.1_VV
scaffold_133:312356-316636	Xtev_133.8.1_VV	e_gw1.133.62.1	NM_203886
scaffold_133:392000-395760	Xtev_133.9.1_VV	fgenesh1_pg.C_scaffold_133000008	NM_001045797
scaffold_133:689386-693734	Xtev_133.10.1_VV		NM_001007505
scaffold_133:1542211-1547139	Xtev_133.1.1_VV	estExt_fgenesh1_pg.C_1330011	NM_001097391
scaffold_133:1658160-1660981	Xtev_133.3.1_VV	fgenesh_pm_kg.C_scaffold_133000003
scaffold_133:1683404-1685104	Xtev_133.4.1_VV
scaffold_133:1692851-1693051	Xtev_133.5.1_VV
scaffold_133:1746713-1750053	Xtev_133.6.1_VV	fgenesh1_pg.C_scaffold_133000018
scaffold_133:1752073-1753473
scaffold_1331:54465-55654	Xtev_1331.2.1_VV
scaffold_1331:92347-93667
scaffold_1332:23408-26672	Xtev_1332.1.1_VV	C_scaffold_1332000001	NM_001114232
scaffold_1334:5217-5417	Xtev_1334.2.1_VV	e_gw1.1334.17.1
scaffold_1334:102584-105352
scaffold_1336:6223-6715	Xtev_1336.4.1_VX	e_gw1.1336.23.1	NM_001016855
scaffold_1336:9910-10110
scaffold_1336:37640-40420	Xtev_1336.2.1_VV	e_gw1.1336.6.1	NM_001078824
scaffold_1336:113058-114061	Xtev_1336.1.1_VV	e_gw1.1336.22.1
scaffold_1338:67227-69569	Xtev_1338.2.1_VV
scaffold_134:568007-570967	Xtev_134.13.1_XV	fgenesh1_kg.C_scaffold_134000001	NM_001102995
scaffold_134:580946-584026	Xtev_134.14.1_VV	e_gw1.134.113.1	NM_001011323
scaffold_134:594567-597747	Xtev_134.15.1_VV	fgenesh_pm_kg.C_scaffold_134000003
scaffold_134:613669-617750	Xtev_134.16.1_VV
scaffold_134:740026-742186
scaffold_134:1026734-1030163
scaffold_134:1237874-1240326	Xtev_134.1.1_VV
scaffold_134:1246774-1250094	Xtev_134.2.1_VV	estExt_fgenesh1_pg.C_1340023
scaffold_134:1330772-1333013
scaffold_134:1382720-1383420
scaffold_134:2000002-2000122	Xtev_134.5.1_VX		NM_001005452
scaffold_134:2143007-2146267
scaffold_134:2150270-2151834	Xtev_134.7.1_VV,Xtev_134.6.1_VV	estExt_fgenesh1_kg.C_1340005
scaffold_134:2243516-2245456	Xtev_134.8.1_VV		NM_001079050
scaffold_134:2384684-2388258
scaffold_1340:35283-35883
scaffold_1340:46347-46627	Xtev_1340.2.1_VV
scaffold_1340:48516-49416	Xtev_1340.3.1_VX	e_gw1.1340.15.1	NM_001079135
scaffold_13417:281-491		e_gw1.13417.3.1
scaffold_1344:86141-88842		e_gw1.1344.8.1
scaffold_1345:74070-74570
scaffold_1348:71637-73097	Xtev_1348.1.1_VV	C_scaffold_1348000001
scaffold_1349:63827-64247
scaffold_135:76397-81774	Xtev_135.45.1_VV	estExt_Genewise1.C_1350109	NM_001004814
scaffold_135:96067-99590	Xtev_135.49.1_VV		NM_001079229
scaffold_135:174518-177218	Xtev_135.17.1_VV
scaffold_135:251176-251896
scaffold_135:519509-521012	Xtev_135.38.1_VV		NM_001016622
scaffold_135:540031-550511	Xtev_135.39.1_VV,Xtev_135.40.1_VV	fgenesh1_pg.C_scaffold_135000013,estExt_fgenesh1_pg.C_1350015	NM_001017072,NM_001001197
scaffold_135:641967-643367	Xtev_135.41.1_VV	estExt_fgenesh1_pg.C_1350017	NM_001114243
scaffold_135:681263-683360	Xtev_135.42.1_VV		NM_001007996
scaffold_135:741988-742088	Xtev_135.43.1_XV	fgenesh1_kg.C_scaffold_135000005
scaffold_135:758890-764582	Xtev_135.44.1_VV	e_gw1.135.47.1	NM_001011456
scaffold_135:786573-790989
scaffold_135:815150-815230	Xtev_135.47.1_VV	fgenesh1_pg.C_scaffold_135000028
scaffold_135:993845-998044	Xtev_135.50.1_VV	estExt_fgenesh1_pm.C_1350011	NM_001016679
scaffold_135:1074551-1078886	Xtev_135.1.1_VV	fgenesh1_pg.C_scaffold_135000036
scaffold_135:1210854-1211954
scaffold_135:1226444-1227744
scaffold_135:1229424-1230904	Xtev_135.3.1_VV
scaffold_135:1282531-1284965	Xtev_135.4.1_VX	fgenesh1_pg.C_scaffold_135000042
scaffold_135:1353044-1356298	Xtev_135.6.1_VV	estExt_fgenesh1_kg.C_1350012	NM_001016663
scaffold_135:1480419-1484378	Xtev_135.9.1_VV,Xtev_135.8.1_VV	estExt_fgenesh1_pm.C_1350016
scaffold_135:1503439-1510084	Xtev_135.10.1_VV	estExt_fgenesh1_pm.C_1350017	NM_001011036
scaffold_135:1512207-1513499
scaffold_135:1610553-1612669	Xtev_135.11.1_VV	fgenesh1_pm.C_scaffold_135000018
scaffold_135:1630952-1632792	Xtev_135.12.1_VV,Xtev_135.13.1_XV	estExt_fgenesh1_pg.C_1350055	NM_001006813,NM_001112963
scaffold_135:1676728-1679445	Xtev_135.14.1_VV	e_gw1.135.121.1
scaffold_135:1737043-1739501	Xtev_135.15.1_VV	fgenesh1_kg.C_scaffold_135000016	NM_203714
scaffold_135:1778136-1780839
scaffold_135:1796579-1798869	Xtev_135.18.1_VV,Xtev_135.19.1_VV	e_gw1.135.190.1	NM_001045746
scaffold_135:1968195-1969855	Xtev_135.21.1_XV
scaffold_135:2011284-2015944	Xtev_135.22.1_XV	fgenesh1_pg.C_scaffold_135000069
scaffold_135:2024663-2031071	Xtev_135.24.1_VV,Xtev_135.23.1_VV	fgenesh1_kg.C_scaffold_135000018	NM_001016730
scaffold_135:2075875-2076475
scaffold_135:2078300-2095140	Xtev_135.25.1_VV,Xtev_135.26.1_VV	e_gw1.135.80.1,fgenesh1_kg.C_scaffold_135000019	NM_001079347
scaffold_135:2115276-2121274	Xtev_135.27.1_VV,Xtev_135.28.1_VV	e_gw1.135.148.1,gw1.135.200.1	NM_001079078
scaffold_135:2146382-2148242	Xtev_135.29.1_VU	fgenesh1_pg.C_scaffold_135000078
scaffold_135:2157645-2165591	Xtev_135.30.1_VV	e_gw1.135.145.1	NM_001045776
scaffold_135:2169777-2173892	Xtev_135.31.1_VV	estExt_fgenesh1_kg.C_1350024
scaffold_135:2186881-2191428	Xtev_135.32.1_VV,Xtev_135.33.1_VV	estExt_fgenesh1_kg.C_1350025,fgenesh1_pg.C_scaffold_135000086	NM_001017286
scaffold_135:2215416-2215716	Xtev_135.34.1_VV	fgenesh1_Sanger_cdna.C_scaffold_135000024	NM_001045666
scaffold_135:2253047-2254447	Xtev_135.35.1_XV	fgenesh1_pm.C_scaffold_135000033	NM_001016223
scaffold_135:2288777-2289077	Xtev_135.36.1_XV	estExt_fgenesh1_pg.C_1350090
scaffold_135:2370533-2374743	Xtev_135.37.1_VV	fgenesh1_kg.C_scaffold_135000026	NM_001079326
scaffold_1351:12998-18896	Xtev_1351.5.1_VU,Xtev_1351.2.1_VU	fgenesh1_kg.C_scaffold_1351000001,e_gw1.1351.20.1	NM_204065,NM_001003921
scaffold_1351:58642-60308	Xtev_1351.3.1_VV,Xtev_1351.4.1_VV	e_gw1.1351.15.1	NM_203783,NM_001079063
scaffold_1356:55801-58101	Xtev_1356.1.1_VV	gw1.1356.4.1
scaffold_1357:42831-44514	Xtev_1357.1.1_VV	fgenesh1_pg.C_scaffold_1357000002
scaffold_1358:75244-76094	Xtev_1358.1.1_VV,Xtev_1358.2.1_VV,Xtev_1358.3.1_VV		NM_001015807
scaffold_1359:17761-20301	Xtev_1359.1.1_VV	fgenesh1_kg.C_scaffold_1359000005
scaffold_1359:31195-32275
scaffold_136:562877-564517	Xtev_136.5.1_VV	estExt_fgenesh1_pg.C_1360013	NM_203896
scaffold_136:695583-698653	Xtev_136.6.1_VV	fgenesh1_pg.C_scaffold_136000019
scaffold_136:748978-754381	Xtev_136.8.1_VVA	fgenesh1_pg.C_scaffold_136000022	NM_001102918
scaffold_136:820211-822886	Xtev_136.10.1_VV,Xtev_136.11.1_VV	estExt_fgenesh1_kg.C_1360006,estExt_Genewise1.C_1360073	NM_001007496
scaffold_136:851844-852444	Xtev_136.12.1_XV
scaffold_136:1185919-1188577	Xtev_136.1.1_VV	C_scaffold_136000012
scaffold_136:1470971-1472979	Xtev_136.3.1_VV		NM_001102923
scaffold_136:1987960-1988860	Xtev_136.4.1_VV
scaffold_1363:1-1442
scaffold_1363:94041-95441	Xtev_1363.2.1_VV	C_scaffold_1363000003
scaffold_1364:63352-72676	Xtev_1364.1.1_VV,Xtev_1364.2.1_VV,Xtev_1364.3.1_VV,Xtev_1364.4.1_XV,Xtev_1364.5.1_XV,Xtev_1364.6.1_VV	fgenesh1_Sanger_cdna.C_scaffold_1364000001,fgenesh1_Sanger_cdna.C_scaffold_1364000002,fgenesh1_pg.C_scaffold_1364000005,fgenesh1_pg.C_scaffold_1364000006,fgenesh1_pg.C_scaffold_1364000007,fgenesh1_Sanger_cdna.C_scaffold_1364000003
scaffold_1364:77326-78323	Xtev_1364.7.1_VV	fgenesh1_Sanger_cdna.C_scaffold_1364000004
scaffold_1364:80196-82396
scaffold_1366:20555-23606		fgenesh1_pg.C_scaffold_1366000002
scaffold_1366:30944-33698	Xtev_1366.1.1_VV	estExt_fgenesh1_pm.C_13660001
scaffold_1366:47582-49177	Xtev_1366.2.1_VX	e_gw1.1366.23.1
scaffold_1366:50790-58756	Xtev_1366.3.1_VV	C_scaffold_1366000004	NM_203984
scaffold_1368:36125-38932	Xtev_1368.1.1_VV	gw1.1368.22.1
scaffold_1368:102763-105584	Xtev_1368.2.1_VV	e_gw1.1368.31.1	NM_001079147
scaffold_137:58718-59118	Xtev_137.26.1_VV	estExt_fgenesh1_pg.C_1370003	NM_001011178
scaffold_137:75021-75859	Xtev_137.28.1_VV	estExt_fgenesh1_pg.C_1370005
scaffold_137:163204-164664	Xtev_137.6.1_VX
scaffold_137:219937-220637	Xtev_137.18.1_VV	estExt_fgenesh1_pm.C_1370003	NM_001015983
scaffold_137:402547-404162	Xtev_137.21.1_VX	fgenesh1_pg.C_scaffold_137000012	NM_001045691
scaffold_137:417923-418513
scaffold_137:453290-456555	Xtev_137.23.1_VV
scaffold_137:486299-486899	Xtev_137.25.1_XV
scaffold_137:595153-596893
scaffold_137:726892-727092
scaffold_137:945886-947449	Xtev_137.29.1_XV
scaffold_137:1243817-1244303		estExt_fgenesh1_pm.C_1370007	NM_001100244
scaffold_137:1541606-1542526
scaffold_137:1556635-1557195	Xtev_137.3.1_VV,Xtev_137.4.1_VV	e_gw1.137.425.1,estExt_fgenesh1_pg.C_1370034	NM_001016765
scaffold_137:1558755-1559235
scaffold_137:1560760-1564952	Xtev_137.5.1_VV
scaffold_137:1870326-1874804	Xtev_137.7.1_VV	estExt_fgenesh1_pg.C_1370040	NM_001097288
scaffold_137:1927124-1927404	Xtev_137.8.1_VV,Xtev_137.9.1_XV	e_gw1.137.162.1
scaffold_137:1972410-1975949	Xtev_137.11.1_VV,Xtev_137.12.1_VV	estExt_fgenesh1_pm.C_1370013	NM_001044472
scaffold_137:2039392-2040592	Xtev_137.14.1_VV	gw1.137.289.1
scaffold_137:2155388-2157088	Xtev_137.16.1_VV	e_gw1.137.332.1
scaffold_137:2310074-2310374	Xtev_137.19.1_VV
scaffold_1370:58826-59858	Xtev_1370.3.1_VV
scaffold_1371:103236-103676
scaffold_1379:14027-17086	Xtev_1379.1.1_VV		NM_001097357
scaffold_1379:57244-58653	Xtev_1379.2.1_VV
scaffold_138:4992-6192	Xtev_138.4.1_VV,Xtev_138.16.1_VV	fgenesh1_pg.C_scaffold_138000001	NM_001016613,NM_001017200
scaffold_138:57681-60683	Xtev_138.18.1_XV	fgenesh1_pg.C_scaffold_138000003
scaffold_138:331495-334015	Xtev_138.10.1_VV	estExt_fgenesh1_pg.C_1380011	NM_001015780
scaffold_138:360340-363972	Xtev_138.11.1_VV,Xtev_138.12.1_VV	gw1.138.99.1,fgenesh1_Sanger_cdna.C_scaffold_138000003	NM_001016909
scaffold_138:425903-427125	Xtev_138.14.1_VV	fgenesh1_kg.C_scaffold_138000006
scaffold_138:456037-459243	Xtev_138.15.1_VV		NM_001006901
scaffold_138:586908-590108	Xtev_138.17.1_VV
scaffold_138:673444-674985
scaffold_138:886105-888522	Xtev_138.19.1_VV	fgenesh1_pg.C_scaffold_138000026	NM_001007912
scaffold_138:953614-961768	Xtev_138.20.1_VV	fgenesh1_kg.C_scaffold_138000009	NM_001016508
scaffold_138:994914-998514	Xtev_138.21.1_XV,Xtev_138.22.1_VV	fgenesh1_pg.C_scaffold_138000032,estExt_fgenesh1_kg.C_1380010	NM_001016522
scaffold_138:1004244-1009327	Xtev_138.1.1_VV	fgenesh1_pg.C_scaffold_138000035	NM_001079310
scaffold_138:1047954-1051332
scaffold_138:1063602-1066563	Xtev_138.3.1_VV	e_gw1.138.63.1
scaffold_138:1844252-1847785	Xtev_138.5.1_VV
scaffold_138:2087538-2088238	Xtev_138.6.1_VX	C_scaffold_138000016
scaffold_138:2200594-2202511	Xtev_138.7.1_XV
scaffold_1384:3024-3204	Xtev_1384.1.1_VX	e_gw1.1384.7.1
scaffold_1384:5543-7884	Xtev_1384.4.1_VV	estExt_Genewise1.C_13840020	NM_001011139
scaffold_1384:10250-11190
scaffold_1385:19751-20371
scaffold_1387:111056-111376
scaffold_1387:114623-114803
scaffold_1387:117103-119766
scaffold_1387:122087-122893
scaffold_1387:156640-157040
scaffold_1389:79349-79529	Xtev_1389.1.1_VV
scaffold_139:38892-40092	Xtev_139.16.1_VV,Xtev_139.19.1_VV	e_gw1.139.106.1,estExt_Genewise1.C_1390131
scaffold_139:67785-71263	Xtev_139.21.1_VV	fgenesh1_pg.C_scaffold_139000007	NM_203921
scaffold_139:86899-87479	Xtev_139.24.1_VV	fgenesh1_pg.C_scaffold_139000008	NM_001079166
scaffold_139:104366-108185
scaffold_139:185166-188347	Xtev_139.4.1_VV	estExt_fgenesh1_pm.C_1390005
scaffold_139:222952-224755
scaffold_139:306372-311117	Xtev_139.15.1_VV	fgenesh1_kg.C_scaffold_139000005
scaffold_139:381335-386877	Xtev_139.17.1_VV	e_gw1.139.4.1	NM_001102993
scaffold_139:388897-392897	Xtev_139.18.1_VV
scaffold_139:532792-535392	Xtev_139.22.1_VV	C_scaffold_139000005
scaffold_139:955309-960452		fgenesh1_pg.C_scaffold_139000028	NM_001016967
scaffold_139:982581-985821	Xtev_139.23.1_VV
scaffold_139:1245892-1251612	Xtev_139.1.1_VV	estExt_fgenesh1_pm.C_1390010,fgenesh1_pg.C_scaffold_139000039	NM_001007976
scaffold_139:1787902-1789905	Xtev_139.3.1_VX	e_gw1.139.103.1	NM_001030439
scaffold_139:1979945-1983451	Xtev_139.5.1_VV	fgenesh1_kg.C_scaffold_139000008	NM_001016922
scaffold_139:2137588-2137688
scaffold_139:2139693-2143218	Xtev_139.8.1_VV	fgenesh1_pg.C_scaffold_139000059
scaffold_139:2287154-2293478	Xtev_139.9.1_VV
scaffold_1392:21-1702
scaffold_13941:5751-6231
scaffold_14:304652-310512	Xtev_14.26.1_VV	fgenesh1_kg.C_scaffold_14000001
scaffold_14:1760774-1767473	Xtev_14.1.1_VV	C_scaffold_14000006
scaffold_14:2003112-2004292	Xtev_14.3.1_VV	fgenesh1_pg.C_scaffold_14000045
scaffold_14:2127102-2131020	Xtev_14.5.1_VV
scaffold_14:2353903-2354124	Xtev_14.7.1_VV	fgenesh1_kg.C_scaffold_14000009	NM_001008197
scaffold_14:2406698-2407906	Xtev_14.8.1_VU,Xtev_14.9.1_VV	e_gw1.14.350.1,fgenesh_pm_kg.C_scaffold_14000008	NM_001045573
scaffold_14:2434625-2438236	Xtev_14.10.1_VV,Xtev_14.11.1_VV	estExt_fgenesh1_pg.C_140070,estExt_Genewise1.C_140376	NM_001004804
scaffold_14:2463980-2465945	Xtev_14.12.1_VV	estExt_fgenesh1_pg.C_140075	NM_203800
scaffold_14:2491395-2492891	Xtev_14.13.1_XV	C_scaffold_14000019
scaffold_14:2535773-2540727	Xtev_14.14.1_VV	fgenesh1_kg.C_scaffold_14000015	NM_001004840
scaffold_14:2627978-2628298	Xtev_14.15.1_XV	fgenesh1_kg.C_scaffold_14000017	NM_001079413
scaffold_14:2670864-2676052	Xtev_14.16.1_VV	fgenesh1_kg.C_scaffold_14000018
scaffold_14:2679338-2679438
scaffold_14:2681739-2685960	Xtev_14.17.1_VV
scaffold_14:2720678-2720778	Xtev_14.19.1_VV
scaffold_14:2730001-2735333	Xtev_14.20.1_VV	fgenesh1_kg.C_scaffold_14000019	NM_204050
scaffold_14:2820657-2825582	Xtev_14.21.1_VV	fgenesh1_pg.C_scaffold_14000089	NM_001007898
scaffold_14:2839986-2842366	Xtev_14.23.1_VV	estExt_fgenesh1_kg.C_140021	NM_001005649
scaffold_14:2898230-2900681	Xtev_14.24.1_VV		NM_001016970
scaffold_14:3136872-3142987	Xtev_14.27.1_VV	e_gw1.14.290.1
scaffold_14:3157882-3159602	Xtev_14.28.1_VV	estExt_fgenesh1_pm.C_140020	NM_001016666
scaffold_14:3331331-3332631
scaffold_14:3529367-3532567	Xtev_14.32.1_VV,Xtev_14.33.1_VV		NM_001102818
scaffold_14:3566624-3570685	Xtev_14.34.1_VV,Xtev_14.35.1_VV	estExt_fgenesh1_kg.C_140032
scaffold_14:4793881-4794781
scaffold_14:5029437-5030237	Xtev_14.37.1_XV	e_gw1.14.15.1
scaffold_14:5115030-5117748	Xtev_14.38.1_VV	e_gw1.14.342.1
scaffold_14:5242634-5247362	Xtev_14.39.1_VV,Xtev_14.40.1_VV	estExt_fgenesh1_kg.C_140034,estExt_fgenesh1_kg.C_140035	NM_001008041
scaffold_14:5269482-5269582	Xtev_14.41.1_VV
scaffold_14:5273143-5276593	Xtev_14.42.1_VV
scaffold_14:5345947-5347611	Xtev_14.43.1_VV	fgenesh1_pm.C_scaffold_14000037
scaffold_14:5382800-5389002	Xtev_14.44.1_VV	estExt_Genewise1.C_140299	NM_001011083
scaffold_140:564223-565595	Xtev_140.5.1_VV	fgenesh1_pg.C_scaffold_140000014	NM_001015799
scaffold_140:728001-730502	Xtev_140.6.1_VV	fgenesh1_pg.C_scaffold_140000020	NM_001102965
scaffold_140:931870-932275
scaffold_140:957506-959347	Xtev_140.7.1_VV		NM_001004966
scaffold_140:973213-979802	Xtev_140.8.1_VV,Xtev_140.9.1_VV	e_gw1.140.1.1
scaffold_140:1093009-1095756	Xtev_140.1.1_VV	fgenesh1_kg.C_scaffold_140000005	NM_001100268
scaffold_140:1512887-1514927
scaffold_140:1580474-1583136	Xtev_140.2.1_VV	fgenesh1_pg.C_scaffold_140000033,estExt_fgenesh1_pg.C_1400034
scaffold_140:2135856-2137556
scaffold_140:2316472-2320471
scaffold_1402:741-2481	Xtev_1402.2.1_VV,Xtev_1402.1.1_VV,Xtev_1402.7.1_VV		NM_001006927,NM_001006927
scaffold_1402:14026-14586		e_gw1.1402.6.1
scaffold_1404:4057-4857
scaffold_1406:861-1961	Xtev_1406.2.1_XV,Xtev_1406.1.1_XV	e_gw1.1406.8.1
scaffold_141:390703-392423	Xtev_141.4.1_XV
scaffold_141:576847-580589	Xtev_141.8.1_VV	C_scaffold_141000001
scaffold_141:592231-596201	Xtev_141.9.1_VV		NM_001006687
scaffold_141:603229-605545
scaffold_141:645292-645792
scaffold_141:1787945-1789593	Xtev_141.5.1_VV	e_gw1.141.79.1
scaffold_141:2337678-2339078	Xtev_141.7.1_XV
scaffold_1418:25498-26278
scaffold_142:21607-29135
scaffold_142:775553-778833	Xtev_142.19.1_VV
scaffold_142:866051-867011	Xtev_142.20.1_VX
scaffold_142:875675-876875
scaffold_142:888523-890512	Xtev_142.21.1_VV		NM_001017225
scaffold_142:973774-976416	Xtev_142.22.1_VXA
scaffold_142:1098772-1105353	Xtev_142.1.1_VV,Xtev_142.2.1_VV	estExt_Genewise1.C_1420086,fgenesh1_kg.C_scaffold_142000007	NM_001007901,NM_001016809
scaffold_142:1134787-1135587	Xtev_142.3.1_XV
scaffold_142:1338576-1340356	Xtev_142.5.1_VV
scaffold_142:1368480-1376561	Xtev_142.4.1_VV
scaffold_142:1443189-1444929	Xtev_142.6.1_VV	fgenesh1_pg.C_scaffold_142000044
scaffold_142:1492720-1496634	Xtev_142.7.1_VV,Xtev_142.8.1_VV	estExt_fgenesh1_pg.C_1420046	NM_205830
scaffold_142:1589232-1590214
scaffold_142:1595558-1600262	Xtev_142.9.1_VV		NM_001079109
scaffold_142:1642320-1643020	Xtev_142.10.1_VV
scaffold_142:1917800-1919240	Xtev_142.11.1_XV
scaffold_142:2122732-2126452	Xtev_142.12.1_VV	fgenesh1_pm.C_scaffold_142000014	NM_001005015
scaffold_142:2296413-2298844	Xtev_142.13.1_VV
scaffold_142:2335704-2336164
scaffold_1423:59220-59869	Xtev_1423.1.1_XV	e_gw1.1423.3.1
scaffold_1423:71550-72150	Xtev_1423.2.1_VX	estExt_fgenesh1_pg.C_14230002
scaffold_1425:65790-68650	Xtev_1425.2.1_VV		NM_001005810
scaffold_1429:58520-60418
scaffold_143:2781-3381
scaffold_143:369618-372756	Xtev_143.13.1_VV	estExt_fgenesh1_pg.C_1430006
scaffold_143:491183-498084	Xtev_143.15.1_VV	estExt_fgenesh1_pg.C_1430009	NM_001005142
scaffold_143:511012-515339	Xtev_143.16.1_VV	fgenesh1_kg.C_scaffold_143000002	NM_001078760
scaffold_143:609202-609622	Xtev_143.18.1_VU	estExt_fgenesh1_pm.C_1430006
scaffold_143:611223-612603
scaffold_143:624726-631222	Xtev_143.19.1_VV	estExt_fgenesh1_pg.C_1430016	NM_203945
scaffold_143:636254-636354	Xtev_143.20.1_VV	estExt_fgenesh1_pg.C_1430018	NM_001016302
scaffold_143:648916-654371	Xtev_143.21.1_VV,Xtev_143.22.1_VV	e_gw1.143.26.1,fgenesh1_kg.C_scaffold_143000007	NM_001016187
scaffold_143:760979-761399	Xtev_143.23.1_XV	fgenesh1_kg.C_scaffold_143000008
scaffold_143:949821-953581	Xtev_143.24.1_VV		NM_001079257
scaffold_143:974759-975583
scaffold_143:979626-980406	Xtev_143.25.1_VV	fgenesh1_pg.C_scaffold_143000027	NM_001016047
scaffold_143:1024610-1026550	Xtev_143.1.1_VV		NM_001114046
scaffold_143:1028740-1028940
scaffold_143:1098981-1101189	Xtev_143.2.1_VV	estExt_fgenesh1_pg.C_1430031	NM_001078888
scaffold_143:1133199-1137340	Xtev_143.4.1_VV	estExt_fgenesh1_pg.C_1430032
scaffold_143:1483182-1485986	Xtev_143.6.1_VV
scaffold_143:1496919-1507701	Xtev_143.7.1_VV,Xtev_143.8.1_VV	estExt_fgenesh1_kg.C_1430016,fgenesh1_pm.C_scaffold_143000018	NM_001007920,NM_001005085
scaffold_143:1523768-1525052
scaffold_143:1551810-1553377	Xtev_143.9.1_VV	estExt_Genewise1.C_1430139
scaffold_143:1632185-1633785
scaffold_1433:16133-20083		e_gw1.1433.9.1
scaffold_1435:11354-12875	Xtev_1435.1.1_VV	fgenesh1_pg.C_scaffold_1435000001	NM_001016272
scaffold_1436:9126-12106	Xtev_1436.4.1_VV,Xtev_1436.1.1_VV	fgenesh1_pg.C_scaffold_1436000003,estExt_Genewise1.C_14360061
scaffold_1437:4088-6645	Xtev_1437.2.1_VV	estExt_Genewise1.C_14370009
scaffold_1437:12182-14596	Xtev_1437.1.1_VV	C_scaffold_1437000002
scaffold_1437:67610-69434
scaffold_1439:55234-57351
scaffold_144:66298-72768	Xtev_144.29.1_VV	e_gw1.144.16.1	NM_001102840
scaffold_144:95380-96720	Xtev_144.33.1_VV
scaffold_144:146981-148081	Xtev_144.3.1_XV
scaffold_144:164230-169270	Xtev_144.7.1_VV	estExt_fgenesh1_pm.C_1440004
scaffold_144:174626-175206
scaffold_144:290800-291100	Xtev_144.22.1_VV	fgenesh1_Sanger_cdna.C_scaffold_144000003	NM_001016643
scaffold_144:362243-364743
scaffold_144:366366-367678	Xtev_144.23.1_VV,Xtev_144.24.1_VV	fgenesh1_pg.C_scaffold_144000015	NM_203778
scaffold_144:374500-376120
scaffold_144:504848-507051
scaffold_144:617694-619382	Xtev_144.28.1_VV	estExt_fgenesh1_pg.C_1440022
scaffold_144:774403-775903	Xtev_144.31.1_XV,Xtev_144.32.1_XV	e_gw1.144.103.1,e_gw1.144.52.1
scaffold_144:1053475-1059335
scaffold_144:1193851-1195331
scaffold_144:1278029-1285051	Xtev_144.4.1_VV	estExt_fgenesh1_pg.C_1440034	NM_203595
scaffold_144:1413177-1414797	Xtev_144.5.1_VV
scaffold_144:1505830-1508970	Xtev_144.6.1_XV	fgenesh1_pg.C_scaffold_144000041
scaffold_144:1615462-1621923	Xtev_144.8.1_VV	fgenesh1_kg.C_scaffold_144000007	NM_001005679
scaffold_144:1662909-1671134	Xtev_144.9.1_VV	fgenesh1_kg.C_scaffold_144000008	NM_204044
scaffold_144:1677568-1678528
scaffold_144:1680268-1682188	Xtev_144.10.1_VV	fgenesh1_kg.C_scaffold_144000009	NM_001078932
scaffold_144:1709572-1709752	Xtev_144.12.1_VV		NM_204066
scaffold_144:1761595-1763895	Xtev_144.13.1_VVA	fgenesh1_kg.C_scaffold_144000010
scaffold_144:1922938-1925338
scaffold_144:1994563-1997441	Xtev_144.16.1_VV	fgenesh1_pg.C_scaffold_144000057
scaffold_144:2043023-2043223
scaffold_144:2045623-2047623	Xtev_144.17.1_VV	estExt_fgenesh1_pm.C_1440020	NM_001078793
scaffold_144:2188438-2190744	Xtev_144.18.1_VV	fgenesh1_Sanger_cdna.C_scaffold_144000013	NM_001011121
scaffold_144:2210722-2214145	Xtev_144.19.1_VU	estExt_fgenesh1_kg.C_1440012	NM_001016207
scaffold_144:2288134-2288434	Xtev_144.20.1_VV	fgenesh1_Sanger_cdna.C_scaffold_144000015	NM_001045743
scaffold_144:2291209-2295567	Xtev_144.21.1_VV
scaffold_1440:27175-27355
scaffold_1440:33047-34417	Xtev_1440.1.1_VX
scaffold_1445:28830-29550
scaffold_1447:32697-35046	Xtev_1447.3.1_XV,Xtev_1447.2.1_VV	e_gw1.1447.7.1
scaffold_1447:58835-62939	Xtev_1447.4.1_VU,Xtev_1447.6.1_VV,Xtev_1447.5.1_VV	estExt_fgenesh1_pg.C_14470005
scaffold_14478:121-921
scaffold_1448:7154-9920	Xtev_1448.4.1_VV		NM_001097186
scaffold_145:269300-272920	Xtev_145.32.1_VV
scaffold_145:350376-356142	Xtev_145.15.1_VU	e_gw1.145.105.1	NM_001016235
scaffold_145:385026-385906
scaffold_145:434727-442060	Xtev_145.16.1_VV,Xtev_145.17.1_VV	fgenesh1_kg.C_scaffold_145000002,estExt_fgenesh1_kg.C_1450004	NM_001008192
scaffold_145:529665-537452	Xtev_145.19.1_VV,Xtev_145.20.1_VV	C_scaffold_145000004,fgenesh1_pg.C_scaffold_145000017,estExt_fgenesh1_pg.C_1450018	NM_001016454
scaffold_145:607386-610766	Xtev_145.21.1_VV	estExt_fgenesh1_pg.C_1450019	NM_001079198
scaffold_145:676749-680429	Xtev_145.22.1_XV,Xtev_145.23.1_VV	e_gw1.145.94.1,e_gw1.145.121.1	NM_001005638
scaffold_145:738161-741878	Xtev_145.24.1_VV	estExt_Genewise1.C_1450127	NM_001004851
scaffold_145:760472-764997	Xtev_145.25.1_VV	fgenesh1_kg.C_scaffold_145000008	NM_203782
scaffold_145:812284-813949	Xtev_145.26.1_VV,Xtev_145.27.1_VV,Xtev_145.28.1_VV	fgenesh1_pg.C_scaffold_145000027,estExt_fgenesh1_pg.C_1450028	NM_001004923
scaffold_145:843728-851716	Xtev_145.30.1_VV	fgenesh1_pm.C_scaffold_145000017	NM_203646
scaffold_145:861843-867594	Xtev_145.31.1_VV	e_gw1.145.133.1
scaffold_145:1169491-1170091	Xtev_145.1.1_VV	estExt_fgenesh1_kg.C_1450014	NM_204088
scaffold_145:1172071-1172471
scaffold_145:1847265-1851208	Xtev_145.6.1_VV	estExt_fgenesh1_kg.C_1450018	NM_001114493
scaffold_145:1958277-1962301	Xtev_145.7.1_VV	estExt_fgenesh1_pg.C_1450061	NM_001102896
scaffold_145:1965366-1969946	Xtev_145.8.1_VV	fgenesh1_pg.C_scaffold_145000063	NM_001079003
scaffold_145:2079740-2080440	Xtev_145.9.1_VV,Xtev_145.10.1_VV	e_gw1.145.30.1
scaffold_145:2097579-2100548	Xtev_145.11.1_VV	estExt_fgenesh1_kg.C_1450020	NM_001008443
scaffold_145:2139721-2139821
scaffold_145:2142318-2143698
scaffold_145:2195554-2199716	Xtev_145.14.1_VV
scaffold_1451:79107-79587		gw1.1451.10.1
scaffold_1454:58248-59048	Xtev_1454.2.1_VX	fgenesh1_pg.C_scaffold_1454000004	NM_001079239
scaffold_1456:53792-57080	Xtev_1456.1.1_VV
scaffold_1458:17533-18933	Xtev_1458.1.1_VV	estExt_Genewise1.C_14580001	NM_001004965
scaffold_1458:20495-23079
scaffold_146:48124-51304	Xtev_146.17.1_XV	estExt_Genewise1.C_1460024	NM_001112952
scaffold_146:459470-463353	Xtev_146.18.1_VV,Xtev_146.19.1_XV	fgenesh1_pg.C_scaffold_146000010
scaffold_146:466274-466564		gw1.146.98.1
scaffold_146:496366-501967	Xtev_146.20.1_VV
scaffold_146:560276-563147	Xtev_146.21.1_VV,Xtev_146.22.1_VV	estExt_Genewise1.C_1460143	NM_001017248
scaffold_146:761984-764910	Xtev_146.25.1_VV	fgenesh1_Sanger_cdna.C_scaffold_146000004	NM_001016361
scaffold_146:774324-778365	Xtev_146.26.1_VV	estExt_fgenesh1_pg.C_1460025	NM_001011340
scaffold_146:780867-781167
scaffold_146:1247363-1249392	Xtev_146.1.1_VV	estExt_fgenesh1_pm.C_1460010	NM_001008151
scaffold_146:1385203-1388300
scaffold_146:1466973-1472014	Xtev_146.5.1_VV,Xtev_146.4.1_VV
scaffold_146:1474258-1474458
scaffold_146:1587225-1592477	Xtev_146.6.1_VV	estExt_fgenesh1_pg.C_1460045
scaffold_146:1606596-1610522	Xtev_146.7.1_VV	fgenesh1_kg.C_scaffold_146000009	NM_001030420
scaffold_146:1625803-1631674	Xtev_146.8.1_VV	fgenesh1_pg.C_scaffold_146000048	NM_001011126
scaffold_146:1646981-1650604	Xtev_146.9.1_VV	e_gw1.146.143.1
scaffold_146:1653467-1657536	Xtev_146.10.1_VV	estExt_Genewise1.C_1460120
scaffold_146:1747895-1749781	Xtev_146.11.1_VV	fgenesh1_pg.C_scaffold_146000053
scaffold_146:1776081-1778449		estExt_fgenesh1_pg.C_1460053
scaffold_146:1929001-1932047	Xtev_146.14.1_VV	estExt_fgenesh1_kg.C_1460012	NM_001017273
scaffold_146:2186694-2190594	Xtev_146.15.1_VV,Xtev_146.16.1_VV	fgenesh1_pg.C_scaffold_146000058	NM_001001216
scaffold_1463:42464-43993
scaffold_1464:38725-39689
scaffold_1467:61361-64942
scaffold_1469:36172-38109	Xtev_1469.2.1_VX,Xtev_1469.3.1_VX	e_gw1.1469.30.1,e_gw1.1469.24.1	NM_204061
scaffold_1469:56451-58085	Xtev_1469.4.1_VU	fgenesh1_pm.C_scaffold_1469000003
scaffold_147:732744-733824	Xtev_147.12.1_XV	fgenesh1_pg.C_scaffold_147000010
scaffold_147:1639709-1642041	Xtev_147.2.1_XV	estExt_fgenesh1_kg.C_1470002	NM_001045748
scaffold_147:1749535-1750155
scaffold_147:1813437-1814837	Xtev_147.4.1_VV	e_gw1.147.58.1
scaffold_147:1845771-1849388	Xtev_147.5.1_VV		NM_001017017
scaffold_147:1907310-1917163	Xtev_147.6.1_VV,Xtev_147.7.1_VV		NM_001097215
scaffold_147:1956388-1959693	Xtev_147.8.1_VV	e_gw1.147.60.1
scaffold_147:2270389-2275271	Xtev_147.10.1_VV	e_gw1.147.49.1	NM_001011149
scaffold_1472:9691-12271	Xtev_1472.1.1_VV	C_scaffold_1472000001
scaffold_1472:42179-44572	Xtev_1472.3.1_XV,Xtev_1472.4.1_XV,Xtev_1472.5.1_XV	fgenesh1_pm.C_scaffold_1472000002,fgenesh1_Sanger_cdna.C_scaffold_1472000001,fgenesh1_Sanger_cdna.C_scaffold_1472000002
scaffold_148:88970-89771	Xtev_148.8.1_VV		NM_001004861
scaffold_148:201759-202559	Xtev_148.3.1_VV	e_gw1.148.102.1	NM_001102857
scaffold_148:252232-253052	Xtev_148.4.1_XV	estExt_fgenesh1_pm.C_1480001	NM_001078975
scaffold_148:337170-340240	Xtev_148.5.1_VV	fgenesh1_pg.C_scaffold_148000008	NM_204080
scaffold_148:1642398-1643978	Xtev_148.1.1_VV	estExt_fgenesh1_pm.C_1480005
scaffold_148:1841636-1844447		fgenesh1_pg.C_scaffold_148000039	NM_001045782
scaffold_1480:2914-3614	Xtev_1480.1.1_VV	fgenesh1_pg.C_scaffold_1480000001	NM_001102842
scaffold_1480:75442-75882			NM_001102828
scaffold_1482:14376-14797
scaffold_1483:31777-32677	Xtev_1483.1.1_VX	fgenesh1_kg.C_scaffold_1483000001	NM_001015866
scaffold_1489:19203-21543	Xtev_1489.1.1_VV,Xtev_1489.2.1_VV	e_gw1.1489.21.1	NM_001102877,NM_203914
scaffold_1489:23304-26824		estExt_fgenesh1_pm.C_14890001
scaffold_1489:31608-36403	Xtev_1489.3.1_VV	estExt_fgenesh1_pg.C_14890006
scaffold_149:3465-13176	Xtev_149.19.1_VV
scaffold_149:15436-16236		estExt_fgenesh1_pm.C_1490001
scaffold_149:50247-50327	Xtev_149.20.1_VV	estExt_fgenesh1_pg.C_1490002
scaffold_149:79699-84326	Xtev_149.22.1_VV
scaffold_149:122504-123324
scaffold_149:181241-181341		fgenesh1_pg.C_scaffold_149000011
scaffold_149:1167008-1167608	Xtev_149.1.1_XV
scaffold_149:1228002-1229211	Xtev_149.2.1_VV	fgenesh1_kg.C_scaffold_149000005	NM_001032352
scaffold_149:1272003-1275802	Xtev_149.3.1_VV	estExt_fgenesh1_kg.C_1490006	NM_001007862
scaffold_149:1342532-1342932
scaffold_149:1344712-1347827	Xtev_149.4.1_VV	e_gw1.149.195.1	NM_001016403
scaffold_149:1360511-1364372	Xtev_149.5.1_VV	estExt_fgenesh1_pg.C_1490054	NM_001004974
scaffold_149:1675236-1676176	Xtev_149.9.1_VX	fgenesh1_pg.C_scaffold_149000058
scaffold_149:1720293-1727155	Xtev_149.10.1_VV	estExt_Genewise1.C_1490171	NM_001016000
scaffold_149:1812794-1813194
scaffold_149:1815841-1816441	Xtev_149.12.1_VV	estExt_fgenesh1_pg.C_1490064	NM_001011331
scaffold_149:1831164-1833189	Xtev_149.13.1_VV	estExt_fgenesh1_pg.C_1490065	NM_001008111
scaffold_149:1851995-1852395	Xtev_149.14.1_VV		NM_001008198
scaffold_149:2219670-2221310	Xtev_149.16.1_VV	fgenesh1_pg.C_scaffold_149000073
scaffold_1491:14450-15850
scaffold_1492:57635-59282	Xtev_1492.2.1_VV		NM_001079340
scaffold_1495:681-4336	Xtev_1495.1.1_VV	gw1.1495.24.1,fgenesh1_pg.C_scaffold_1495000001	NM_001097176
scaffold_1495:21637-24956	Xtev_1495.2.1_VV	fgenesh1_kg.C_scaffold_1495000001	NM_001006724
scaffold_1497:32751-32871
scaffold_1497:47612-48212
scaffold_1498:13322-14682
scaffold_1498:24132-26360	Xtev_1498.1.1_VX	e_gw1.1498.17.1	NM_204045
scaffold_15:442530-442890
scaffold_15:547781-551557	Xtev_15.49.1_VV	e_gw1.15.285.1
scaffold_15:929432-935313	Xtev_15.52.1_VV	estExt_fgenesh1_pg.C_150018	NM_001030524
scaffold_15:1050548-1053688
scaffold_15:1160297-1162749	Xtev_15.2.1_VV,Xtev_15.3.1_VV		NM_001011221
scaffold_15:1339018-1341695	Xtev_15.4.1_VV	C_scaffold_15000003	NM_001079345
scaffold_15:1430577-1436168	Xtev_15.5.1_VV	estExt_fgenesh1_kg.C_150004	NM_001011179
scaffold_15:1500475-1504872	Xtev_15.6.1_VV	estExt_fgenesh1_pg.C_150032	NM_001016707
scaffold_15:1663231-1666251	Xtev_15.7.1_VV	fgenesh1_pg.C_scaffold_15000038
scaffold_15:1769821-1773061	Xtev_15.8.1_VV	estExt_fgenesh1_kg.C_150006
scaffold_15:1932334-1936264	Xtev_15.10.1_VV	estExt_fgenesh1_pg.C_150041
scaffold_15:1942545-1946285	Xtev_15.11.1_VV	fgenesh1_kg.C_scaffold_15000008	NM_001011472
scaffold_15:2143340-2148100	Xtev_15.13.1_VV		NM_001030434
scaffold_15:2583750-2586270
scaffold_15:2701672-2703204	Xtev_15.16.1_XV
scaffold_15:2785928-2788508	Xtev_15.17.1_VV	C_scaffold_15000016
scaffold_15:2807611-2809631	Xtev_15.18.1_VV	e_gw1.15.232.1	NM_213699
scaffold_15:2815341-2816561
scaffold_15:2939820-2942887
scaffold_15:2976263-2979035	Xtev_15.21.1_VV	fgenesh1_pg.C_scaffold_15000066
scaffold_15:3038722-3042469	Xtev_15.22.1_VV	e_gw1.15.22.1	NM_001079238
scaffold_15:3094311-3099553	Xtev_15.24.1_VV,Xtev_15.23.1_VV	estExt_fgenesh1_pm.C_150018	NM_001102699
scaffold_15:3183626-3186650
scaffold_15:3208042-3214997	Xtev_15.28.1_VX,Xtev_15.29.1_VV,Xtev_15.30.1_VU	e_gw1.15.311.1
scaffold_15:3293682-3293982
scaffold_15:3707666-3711066	Xtev_15.35.1_VV	fgenesh1_kg.C_scaffold_15000014	NM_203905
scaffold_15:3856161-3856461	Xtev_15.36.1_XV
scaffold_15:4015220-4018374	Xtev_15.38.1_VV	e_gw1.15.256.1	NM_001008123
scaffold_15:4034130-4037510	Xtev_15.40.1_VV	fgenesh1_pg.C_scaffold_15000098
scaffold_15:4119875-4121575	Xtev_15.41.1_VX	fgenesh1_kg.C_scaffold_15000020	NM_001005438
scaffold_15:4195534-4195934
scaffold_15:4477629-4483310	Xtev_15.43.1_VV	e_gw1.15.3.1	NM_001079133
scaffold_15:4633202-4635504	Xtev_15.45.1_VV
scaffold_15:4759209-4761971	Xtev_15.46.1_XV	fgenesh1_pm.C_scaffold_15000033
scaffold_15:4908815-4915949	Xtev_15.47.1_VV		NM_203974
scaffold_15:5100207-5105297	Xtev_15.48.1_VV	C_scaffold_15000033
scaffold_150:849147-850149
scaffold_150:1301204-1304550	Xtev_150.2.1_VV,Xtev_150.3.1_VV	estExt_Genewise1.C_1500070
scaffold_150:1447630-1452698	Xtev_150.5.1_VV,Xtev_150.4.1_VV		NM_001008196
scaffold_150:1532738-1533238	Xtev_150.7.1_VV,Xtev_150.8.1_VV	estExt_fgenesh1_kg.C_1500002	NM_001045584
scaffold_150:1634997-1636957
scaffold_150:1638937-1642077	Xtev_150.11.1_VV	estExt_fgenesh1_kg.C_1500004
scaffold_150:1650097-1652759	Xtev_150.12.1_VV	estExt_fgenesh1_kg.C_1500005
scaffold_150:1656159-1659099	Xtev_150.13.1_VV
scaffold_1502:27905-33525	Xtev_1502.1.1_VV	e_gw1.1502.13.1
scaffold_1502:39126-39326	Xtev_1502.2.1_VV	estExt_fgenesh1_pg.C_15020003
scaffold_1502:41393-41993
scaffold_1505:76251-77951	Xtev_1505.1.1_VX,Xtev_1505.2.1_VX	gw1.1505.36.1,gw1.1505.30.1	NM_001102906
scaffold_1508:15367-17387	Xtev_1508.1.1_XV	fgenesh_pm_kg.C_scaffold_1508000001	NM_001079439
scaffold_151:69148-69728
scaffold_151:73594-73694
scaffold_151:75418-81664	Xtev_151.3.1_VV,Xtev_151.17.1_VV		NM_001011158
scaffold_151:152119-153319	Xtev_151.20.1_VV	fgenesh1_pg.C_scaffold_151000005	NM_001079122
scaffold_151:176857-179897	Xtev_151.7.1_VV	e_gw1.151.11.1
scaffold_151:203051-208051	Xtev_151.10.1_VV	estExt_fgenesh1_pg.C_1510011	NM_001102937
scaffold_151:416059-422742	Xtev_151.14.1_VV
scaffold_151:426324-429325	Xtev_151.15.1_VV	fgenesh1_pg.C_scaffold_151000016	NM_001016126
scaffold_151:526841-528841
scaffold_151:877472-882441	Xtev_151.19.1_VV	fgenesh1_pg.C_scaffold_151000026
scaffold_151:1252156-1255042	Xtev_151.2.1_VV	estExt_fgenesh1_kg.C_1510006
scaffold_151:1341213-1341613
scaffold_151:1586312-1595382	Xtev_151.4.1_VV	gw1.151.53.1
scaffold_151:1621335-1625825	Xtev_151.5.1_VV	fgenesh1_kg.C_scaffold_151000007	NM_213680
scaffold_151:1738552-1740670	Xtev_151.6.1_VV	estExt_fgenesh1_pg.C_1510045	NM_001011166
scaffold_151:2036349-2038889		e_gw1.151.138.1
scaffold_151:2046683-2046883	Xtev_151.9.1_VV		NM_001008047
scaffold_151:2067099-2071079	Xtev_151.11.1_VV	fgenesh1_kg.C_scaffold_151000012	NM_001097273
scaffold_151:2119029-2120651	Xtev_151.12.1_VV	estExt_fgenesh1_pm.C_1510022
scaffold_151:2149733-2152462	Xtev_151.13.1_VV	fgenesh1_kg.C_scaffold_151000013
scaffold_151:2156628-2156928
scaffold_151:2227576-2228176
scaffold_1512:1-221	Xtev_1512.1.1_VX	fgenesh1_pg.C_scaffold_1512000001	NM_001097252
scaffold_1513:16623-16903	Xtev_1513.1.1_VV	e_gw1.1513.3.1	NM_001030471
scaffold_1518:29341-32061	Xtev_1518.2.1_VV		NM_001037268
scaffold_1518:49238-49338
scaffold_1518:52115-56785	Xtev_1518.1.1_VV
scaffold_152:10187-14899	Xtev_152.2.1_VV	gw1.152.6.1,e_gw1.152.63.1
scaffold_152:239981-242106
scaffold_152:574470-578708	Xtev_152.10.1_VV	estExt_fgenesh1_pg.C_1520005
scaffold_152:708480-714088	Xtev_152.12.1_VV	estExt_fgenesh1_kg.C_1520003
scaffold_152:830281-833928	Xtev_152.13.1_VV	fgenesh1_kg.C_scaffold_152000004	NM_001016130
scaffold_152:1079594-1081694	Xtev_152.1.1_VV	fgenesh1_pm.C_scaffold_152000006
scaffold_152:1168193-1170813	Xtev_152.3.1_VV	estExt_Genewise1.C_1520082
scaffold_152:1373973-1378331	Xtev_152.4.1_VV	fgenesh1_Sanger_cdna.C_scaffold_152000004	NM_001016902
scaffold_152:1411601-1416957	Xtev_152.5.1_VV,Xtev_152.6.1_VV	fgenesh1_Sanger_cdna.C_scaffold_152000005	NM_001078922
scaffold_152:1869079-1873076	Xtev_152.8.1_VV	fgenesh1_kg.C_scaffold_152000005	NM_001016422
scaffold_15215:621-3221	Xtev_15215.1.1_VV	fgenesh1_Sanger_cdna.C_scaffold_15215000001
scaffold_1527:33820-34220	Xtev_1527.1.1_VV
scaffold_153:2130776-2131556	Xtev_153.2.1_XV,Xtev_153.3.1_XV	e_gw1.153.5.1
scaffold_1530:47986-48286	Xtev_1530.1.1_VV	fgenesh_pm_kg.C_scaffold_1530000001	NM_001016881
scaffold_1532:23804-24704
scaffold_1532:46712-47012
scaffold_1536:10830-12350
scaffold_1536:37129-37931	Xtev_1536.2.1_VV		NM_001005622
scaffold_1538:1-121
scaffold_1538:26489-26989	Xtev_1538.2.1_VV	estExt_fgenesh1_pg.C_15380002
scaffold_154:29802-29902
scaffold_154:31442-31942	Xtev_154.29.1_VV	e_gw1.154.17.1	NM_001045631
scaffold_154:42878-44478	Xtev_154.35.1_VV	fgenesh1_kg.C_scaffold_154000002	NM_001016237
scaffold_154:53643-56006	Xtev_154.41.1_VV,Xtev_154.47.1_VV	e_gw1.154.255.1,estExt_Genewise1.C_1540316
scaffold_154:171733-173133	Xtev_154.48.1_VV	estExt_fgenesh1_pg.C_1540007	NM_001079194
scaffold_154:190422-192950	Xtev_154.17.1_VV,Xtev_154.20.1_VV	fgenesh1_pm.C_scaffold_154000005,estExt_fgenesh1_pg.C_1540010
scaffold_154:195041-199090
scaffold_154:228898-230698	Xtev_154.23.1_VV
scaffold_154:239538-245011	Xtev_154.28.1_VV	e_gw1.154.266.1	NM_203710
scaffold_154:255837-257825
scaffold_154:299454-303854	Xtev_154.31.1_VV		NM_001097205
scaffold_154:311679-318197	Xtev_154.32.1_VV	estExt_fgenesh1_kg.C_1540007
scaffold_154:337463-338763	Xtev_154.33.1_VV	estExt_fgenesh1_pm.C_1540012	NM_001105285
scaffold_154:406788-411906	Xtev_154.36.1_VU	fgenesh1_Sanger_cdna.C_scaffold_154000006
scaffold_154:416415-425159	Xtev_154.37.1_VV,Xtev_154.38.1_VV,Xtev_154.39.1_VV	e_gw1.154.145.1,e_gw1.154.21.1,fgenesh1_kg.C_scaffold_154000013	NM_001015802
scaffold_154:430071-431151
scaffold_154:459302-466024	Xtev_154.40.1_VV,Xtev_154.42.1_VV,Xtev_154.43.1_VV	estExt_fgenesh1_pg.C_1540031,estExt_Genewise1.C_1540254	NM_001113820
scaffold_154:488908-492012
scaffold_154:552650-554170	Xtev_154.46.1_VV	estExt_fgenesh1_pg.C_1540037
scaffold_154:1038385-1039347	Xtev_154.1.1_VV	estExt_fgenesh1_pg.C_1540047	NM_001016916
scaffold_154:1133943-1136918	Xtev_154.3.1_VV	fgenesh_pm_kg.C_scaffold_154000020
scaffold_154:1286068-1291894	Xtev_154.5.1_VV	estExt_fgenesh1_pm.C_1540025	NM_203651
scaffold_154:1295967-1298167	Xtev_154.6.1_VV	fgenesh1_pg.C_scaffold_154000055
scaffold_154:1340736-1341176
scaffold_154:1418797-1421929	Xtev_154.8.1_VV	estExt_fgenesh1_kg.C_1540020
scaffold_154:1549624-1550604	Xtev_154.11.1_VV	fgenesh1_Sanger_cdna.C_scaffold_154000010	NM_001044427
scaffold_154:1566823-1571683	Xtev_154.12.1_VV	fgenesh1_kg.C_scaffold_154000025	NM_001011390
scaffold_154:1612380-1617422	Xtev_154.13.1_VV,Xtev_154.14.1_VV,Xtev_154.15.1_VV	e_gw1.154.61.1,estExt_fgenesh1_pg.C_1540074	NM_001016353,NM_001016181,NM_001011052
scaffold_154:1835997-1836604	Xtev_154.16.1_XV	fgenesh1_pg.C_scaffold_154000075
scaffold_154:1910123-1912383	Xtev_154.19.1_VV		NM_001078839
scaffold_154:2109527-2111729	Xtev_154.21.1_VV	estExt_fgenesh1_pg.C_1540085	NM_001102943
scaffold_154:2119022-2124510	Xtev_154.22.1_VV	estExt_fgenesh1_kg.C_1540030	NM_001005448
scaffold_154:2208251-2209860	Xtev_154.27.1_VV	C_scaffold_154000044	NM_001006803
scaffold_154:2213362-2213462
scaffold_1541:20167-21097
scaffold_1545:15982-16382	Xtev_1545.1.1_VV	estExt_fgenesh1_pg.C_15450001	NM_001078884
scaffold_1546:10370-12574	Xtev_1546.1.1_VV,Xtev_1546.2.1_VV	gw1.1546.8.1
scaffold_1546:40840-43834
scaffold_1546:49618-49818
scaffold_1546:51611-52014
scaffold_155:550352-553296	Xtev_155.26.1_VV	estExt_fgenesh1_pg.C_1550018
scaffold_155:580998-586156	Xtev_155.28.1_VV	e_gw1.155.276.1	NM_001001198
scaffold_155:592995-594357	Xtev_155.29.1_VV		NM_001008122
scaffold_155:630214-631594	Xtev_155.30.1_VV	C_scaffold_155000005	NM_001015731
scaffold_155:745624-751359	Xtev_155.32.1_VV	estExt_Genewise1.C_1550199
scaffold_155:761625-767111	Xtev_155.33.1_VU	e_gw1.155.106.1
scaffold_155:784876-788053	Xtev_155.34.1_VU,Xtev_155.35.1_VV	e_gw1.155.17.1
scaffold_155:810801-814843	Xtev_155.36.1_VV	fgenesh1_Sanger_cdna.C_scaffold_155000003
scaffold_155:830053-830153	Xtev_155.37.1_VV
scaffold_155:908237-913787	Xtev_155.38.1_VV	estExt_fgenesh1_kg.C_1550007	NM_001037267
scaffold_155:1251145-1255293	Xtev_155.1.1_VV	estExt_fgenesh1_pm.C_1550018	NM_203553
scaffold_155:1264929-1266309
scaffold_155:1267829-1270449	Xtev_155.2.1_VV,Xtev_155.3.1_VV	estExt_fgenesh1_kg.C_1550011,C_scaffold_155000016	NM_001016065
scaffold_155:1387722-1390428	Xtev_155.5.1_VV,Xtev_155.6.1_VV	estExt_fgenesh1_kg.C_1550013,estExt_fgenesh1_kg.C_1550014	NM_001030366
scaffold_155:1533407-1539136	Xtev_155.7.1_VV,Xtev_155.8.1_VV	estExt_fgenesh1_pg.C_1550063,estExt_fgenesh1_pg.C_1550064	NM_001102776
scaffold_155:1559725-1562005	Xtev_155.9.1_VV	estExt_fgenesh1_pm.C_1550026
scaffold_155:1773089-1775327
scaffold_155:1784847-1789684	Xtev_155.11.1_VV,Xtev_155.12.1_VV,Xtev_155.13.1_VV	e_gw1.155.75.1
scaffold_155:1853213-1856033	Xtev_155.15.1_VV
scaffold_155:1908423-1910583	Xtev_155.16.1_VV	fgenesh1_pg.C_scaffold_155000077
scaffold_155:1921614-1925833	Xtev_155.17.1_VV	estExt_fgenesh1_kg.C_1550019	NM_001079002
scaffold_155:1958808-1963650
scaffold_155:2040508-2040728	Xtev_155.18.1_XV		NM_001078997
scaffold_155:2096927-2103787	Xtev_155.19.1_VV	estExt_fgenesh1_kg.C_1550023
scaffold_155:2115232-2121888	Xtev_155.20.1_VV	estExt_fgenesh1_pg.C_1550088
scaffold_155:2155353-2157013	Xtev_155.22.1_VV	estExt_Genewise1.C_1550172	NM_001008150
scaffold_155:2208464-2211260	Xtev_155.25.1_VV		NM_001011377
scaffold_1552:51925-52205
scaffold_1557:55379-57339	Xtev_1557.1.1_VV		NM_001011360
scaffold_1559:50368-51108
scaffold_156:383472-386315	Xtev_156.8.1_XV	estExt_fgenesh1_pg.C_1560006
scaffold_156:1844432-1847958	Xtev_156.1.1_VU
scaffold_156:1979400-1982339	Xtev_156.2.1_VV	e_gw1.156.103.1	NM_001078733
scaffold_156:1989437-1993477	Xtev_156.3.1_VV	gw1.156.50.1
scaffold_156:2065584-2066785	Xtev_156.4.1_VV	C_scaffold_156000005
scaffold_156:2126566-2133665	Xtev_156.5.1_VV	estExt_fgenesh1_kg.C_1560003	NM_001015947
scaffold_156:2135212-2136522	Xtev_156.6.1_VX	e_gw1.156.48.1
scaffold_1563:47991-49189		fgenesh1_pg.C_scaffold_1563000002
scaffold_1567:63723-65743	Xtev_1567.1.1_VUA	estExt_fgenesh1_pg.C_15670002
scaffold_1568:12013-13460	Xtev_1568.2.1_VV	estExt_fgenesh1_pg.C_15680002
scaffold_1568:49551-49671	Xtev_1568.1.1_VV		NM_001008172
scaffold_1569:7024-7124
scaffold_157:13225-15357	Xtev_157.2.1_VV,Xtev_157.1.1_VV		NM_001011092,NM_001113680
scaffold_157:1161866-1163812
scaffold_15745:701-1534	Xtev_15745.1.1_VV		NM_203765
scaffold_158:417620-422120	Xtev_158.20.1_VV	estExt_Genewise1.C_1580141	NM_001017128
scaffold_158:506897-514319	Xtev_158.21.1_VV,Xtev_158.22.1_VV	fgenesh1_Sanger_cdna.C_scaffold_158000004	NM_001016681,NM_001005065
scaffold_158:596880-600700	Xtev_158.23.1_VV
scaffold_158:1101899-1103799	Xtev_158.1.1_VV	C_scaffold_158000008	NM_001113674
scaffold_158:1176172-1179112	Xtev_158.2.1_VV	fgenesh1_pg.C_scaffold_158000036
scaffold_158:1305151-1309497	Xtev_158.5.1_VV	C_scaffold_158000011
scaffold_158:1343414-1344214	Xtev_158.6.1_VV
scaffold_158:1526738-1529865	Xtev_158.9.1_VV	fgenesh1_kg.C_scaffold_158000012
scaffold_158:1538117-1542688
scaffold_158:1576770-1579290	Xtev_158.10.1_VV	fgenesh1_pg.C_scaffold_158000048	NM_203591
scaffold_158:1853029-1857969	Xtev_158.14.1_VV	estExt_fgenesh1_pg.C_1580057	NM_001016928
scaffold_158:1942103-1942803	Xtev_158.18.1_XV
scaffold_1580:14215-16448
scaffold_1583:26456-27216	Xtev_1583.1.1_VV		NM_001078896
scaffold_1585:45758-46158
scaffold_159:174867-179368	Xtev_159.19.1_VV	estExt_Genewise1.C_1590188	NM_001005672
scaffold_159:271636-274376	Xtev_159.24.1_VV	fgenesh1_kg.C_scaffold_159000006	NM_001044464
scaffold_159:319762-325187	Xtev_159.26.1_VV
scaffold_159:327187-334786	Xtev_159.27.1_VV,Xtev_159.28.1_VV	estExt_fgenesh1_pg.C_1590023	NM_001004854,NM_001079160
scaffold_159:415821-416401	Xtev_159.29.1_VV		NM_001008205
scaffold_159:490791-491511
scaffold_159:493271-493751	Xtev_159.31.1_XV	estExt_fgenesh1_pg.C_1590032
scaffold_159:517752-527325	Xtev_159.32.1_VV,Xtev_159.33.1_VV	estExt_Genewise1.C_1590089
scaffold_159:615796-620336	Xtev_159.34.1_VV	fgenesh1_Sanger_cdna.C_scaffold_159000009
scaffold_159:640527-642147	Xtev_159.35.1_VV,Xtev_159.36.1_VV	fgenesh1_pg.C_scaffold_159000042,estExt_Genewise1.C_1590059	NM_001006921,NM_001011482
scaffold_159:649120-652780	Xtev_159.37.1_VV	fgenesh1_kg.C_scaffold_159000014	NM_001016092
scaffold_159:820196-821796
scaffold_159:945013-947612	Xtev_159.40.1_VV	fgenesh1_pg.C_scaffold_159000051	NM_001113689
scaffold_159:1008827-1008927	Xtev_159.1.1_XV	C_scaffold_159000015
scaffold_159:1168898-1173268	Xtev_159.3.1_VV	fgenesh1_pg.C_scaffold_159000057	NM_001016425
scaffold_159:1178562-1185542	Xtev_159.4.1_VV,Xtev_159.5.1_VV	fgenesh1_pm.C_scaffold_159000023
scaffold_159:1212905-1213005
scaffold_159:1216085-1220599	Xtev_159.7.1_VV
scaffold_159:1249635-1257921	Xtev_159.8.1_VV	C_scaffold_159000018	NM_001083355
scaffold_159:1262939-1263039	Xtev_159.9.1_VV	fgenesh1_pm.C_scaffold_159000025
scaffold_159:1301023-1304303	Xtev_159.10.1_VV	C_scaffold_159000020
scaffold_159:1309354-1312374	Xtev_159.11.1_VV	estExt_Genewise1.C_1590136
scaffold_159:1356372-1358792	Xtev_159.12.1_VV
scaffold_159:1399556-1402256	Xtev_159.13.1_VV	e_gw1.159.169.1
scaffold_159:1429307-1431007	Xtev_159.15.1_VV	estExt_fgenesh1_pg.C_1590076
scaffold_159:1555393-1557900	Xtev_159.16.1_VV	e_gw1.159.152.1	NM_203919
scaffold_159:1642274-1645534	Xtev_159.17.1_VV	estExt_fgenesh1_pg.C_1590080	NM_001030377
scaffold_159:1774560-1779914	Xtev_159.18.1_VV		NM_001011157
scaffold_159:2097567-2102187	Xtev_159.20.1_VV
scaffold_159:2127132-2130346	Xtev_159.21.1_VV,Xtev_159.22.1_VV	estExt_fgenesh1_pg.C_1590090,estExt_fgenesh1_pg.C_1590091
scaffold_159:2132726-2132846
scaffold_159:2159103-2165083	Xtev_159.23.1_VV	fgenesh1_Sanger_cdna.C_scaffold_159000014	NM_001017278
scaffold_15925:3301-3381
scaffold_1594:31530-32131
scaffold_15995:1802-1922
scaffold_16:809826-813007	Xtev_16.33.1_VV	C_scaffold_16000001	NM_001006859
scaffold_16:823436-828176	Xtev_16.34.1_XV	fgenesh1_pg.C_scaffold_16000014
scaffold_16:950264-951841	Xtev_16.35.1_XV	fgenesh1_pg.C_scaffold_16000016
scaffold_16:1025977-1028990	Xtev_16.1.1_VV	estExt_fgenesh1_pg.C_160018	NM_001016465
scaffold_16:1186389-1189495	Xtev_16.3.1_VV	fgenesh1_pg.C_scaffold_16000024
scaffold_16:1302395-1305992	Xtev_16.4.1_VV,Xtev_16.5.1_VV,Xtev_16.6.1_XV	fgenesh1_pg.C_scaffold_16000027
scaffold_16:1542374-1544007	Xtev_16.9.1_VV	fgenesh1_pg.C_scaffold_16000034	NM_001032339
scaffold_16:1587208-1589707	Xtev_16.11.1_VV	estExt_fgenesh1_kg.C_160004	NM_001008108
scaffold_16:1634887-1641627	Xtev_16.12.1_VV,Xtev_16.13.1_VV	fgenesh1_pm.C_scaffold_16000012,estExt_Genewise1.C_160047	NM_001017001
scaffold_16:1648088-1650749	Xtev_16.14.1_VV	fgenesh1_Sanger_cdna.C_scaffold_16000008	NM_001016531
scaffold_16:1685178-1689679	Xtev_16.16.1_VV	estExt_fgenesh1_kg.C_160006	NM_001006749
scaffold_16:1723095-1727820	Xtev_16.15.1_VU
scaffold_16:1777472-1780504	Xtev_16.17.1_VV,Xtev_16.18.1_VV	fgenesh1_Sanger_cdna.C_scaffold_16000009	NM_001044416
scaffold_16:2387172-2387932
scaffold_16:2620039-2625441	Xtev_16.19.1_VV	estExt_fgenesh1_kg.C_160007	NM_001011150
scaffold_16:3514797-3519577	Xtev_16.21.1_VV	e_gw1.16.114.1	NM_001079015
scaffold_16:4319924-4321444	Xtev_16.22.1_VV,Xtev_16.23.1_VV	estExt_fgenesh1_kg.C_160008,fgenesh1_pg.C_scaffold_16000087	NM_001015857,NM_001016362
scaffold_16:4431333-4434153	Xtev_16.24.1_VV		NM_001097238
scaffold_16:4535329-4541943	Xtev_16.25.1_VV	e_gw1.16.155.1
scaffold_16:4573628-4574128	Xtev_16.26.1_VV
[truncated: 8,181 more rows]
