# Supplementary material for: ChIP-Chip Designs to Interrogate the Genome of Xenopus Embryos for Transcription Factor Binding and Epigenetic Regulation
Source: PLoS One. 2010 Jan 21;5(1):e8820. doi: 10.1371/journal.pone.0008820 (PMC2809088; doi:10.1371/journal.pone.0008820)
Supplement: Table S2 — Orphan H3K4me3 peaks: 991 regions are enriched for H3K4me3 and have EST annotation on two scaffolds. (0.11 MB XLS) [file pone.0008820.s002.xls]

## Sheet: Sheet1
Supplemental Table S2. Orphan H3K4me3 linkage
# of ESTs	scaffold 1	scaffold 2	Verified (Fig 3E)
60	scaffold_1312	scaffold_716	CX475139
18	scaffold_1393	scaffold_307	uxs1
11	scaffold_145	scaffold_649	AL847047
6	scaffold_1278	scaffold_675	DC172702
1106	scaffold_54	scaffold_6267
695	scaffold_14824	scaffold_356
533	scaffold_139	scaffold_217
465	scaffold_101	scaffold_522
394	scaffold_141	scaffold_17027
346	scaffold_23	scaffold_4407
219	scaffold_17651	scaffold_196
159	scaffold_12959	scaffold_2
133	scaffold_461	scaffold_6723
131	scaffold_6491	scaffold_650
123	scaffold_4273	scaffold_925
112	scaffold_1123	scaffold_74
103	scaffold_40	scaffold_4296
96	scaffold_3361	scaffold_545
93	scaffold_3150	scaffold_809
92	scaffold_14108	scaffold_41
91	scaffold_2147	scaffold_6
91	scaffold_274	scaffold_743
89	scaffold_393	scaffold_494
87	scaffold_44	scaffold_6128
78	scaffold_1073	scaffold_1232
77	scaffold_4713	scaffold_5672
76	scaffold_287	scaffold_4361
65	scaffold_1206	scaffold_2843
64	scaffold_12941	scaffold_354
63	scaffold_639	scaffold_92
61	scaffold_1021	scaffold_598
61	scaffold_103	scaffold_2430
61	scaffold_1881	scaffold_38
61	scaffold_72	scaffold_817
58	scaffold_3175	scaffold_851
57	scaffold_3241	scaffold_3438
55	scaffold_5033	scaffold_598
55	scaffold_6367	scaffold_69
55	scaffold_7348	scaffold_883
54	scaffold_11466	scaffold_372
53	scaffold_12797	scaffold_271
52	scaffold_505	scaffold_568
51	scaffold_316	scaffold_8875
51	scaffold_6550	scaffold_829
47	scaffold_106	scaffold_403
46	scaffold_4048	scaffold_4687
45	scaffold_13941	scaffold_32
43	scaffold_1883	scaffold_2
43	scaffold_3246	scaffold_734
43	scaffold_5274	scaffold_925
42	scaffold_116	scaffold_548
39	scaffold_11	scaffold_17341
39	scaffold_3327	scaffold_45
38	scaffold_1298	scaffold_3391
38	scaffold_44	scaffold_822
36	scaffold_199	scaffold_6061
34	scaffold_483	scaffold_9399
34	scaffold_60	scaffold_7389
33	scaffold_1328	scaffold_214
32	scaffold_4424	scaffold_953
31	scaffold_256	scaffold_320
31	scaffold_30	scaffold_442
29	scaffold_1319	scaffold_243
28	scaffold_266	scaffold_689
27	scaffold_39	scaffold_8563
27	scaffold_5039	scaffold_9746
26	scaffold_100	scaffold_15745
26	scaffold_134	scaffold_82
26	scaffold_71	scaffold_8511
25	scaffold_1287	scaffold_883
25	scaffold_242	scaffold_468
24	scaffold_107	scaffold_59
24	scaffold_14348	scaffold_661
24	scaffold_200	scaffold_7978
24	scaffold_2359	scaffold_351
24	scaffold_254	scaffold_3627
24	scaffold_3498	scaffold_6417
23	scaffold_1153	scaffold_714
23	scaffold_11692	scaffold_7
23	scaffold_123	scaffold_669
23	scaffold_1873	scaffold_263
23	scaffold_299	scaffold_742
23	scaffold_4346	scaffold_8758
22	scaffold_13772	scaffold_298
22	scaffold_1813	scaffold_2321
22	scaffold_2	scaffold_2896
22	scaffold_443	scaffold_567
22	scaffold_446	scaffold_893
22	scaffold_448	scaffold_845
21	scaffold_1020	scaffold_11021
21	scaffold_11	scaffold_19434
21	scaffold_1178	scaffold_837
21	scaffold_1212	scaffold_4475
21	scaffold_2318	scaffold_51
21	scaffold_251	scaffold_377
21	scaffold_4740	scaffold_560
20	scaffold_11	scaffold_138
20	scaffold_4130	scaffold_84
19	scaffold_1208	scaffold_4583
19	scaffold_1243	scaffold_2075
19	scaffold_1379	scaffold_252
19	scaffold_334	scaffold_6479
19	scaffold_461	scaffold_607
18	scaffold_11297	scaffold_73
18	scaffold_119	scaffold_500
18	scaffold_1709	scaffold_7535
18	scaffold_172	scaffold_5184
18	scaffold_224	scaffold_4780
18	scaffold_401	scaffold_827
18	scaffold_5231	scaffold_586
17	scaffold_10	scaffold_3222
17	scaffold_1020	scaffold_28
17	scaffold_12081	scaffold_244
17	scaffold_13	scaffold_249
17	scaffold_133	scaffold_274
17	scaffold_3195	scaffold_531
17	scaffold_6420	scaffold_959
16	scaffold_1288	scaffold_5015
16	scaffold_165	scaffold_3865
16	scaffold_169	scaffold_30
16	scaffold_1972	scaffold_4951
16	scaffold_206	scaffold_8596
16	scaffold_2607	scaffold_862
16	scaffold_94	scaffold_940
15	scaffold_1185	scaffold_1237
15	scaffold_1758	scaffold_32
15	scaffold_2230	scaffold_494
15	scaffold_3089	scaffold_6228
15	scaffold_381	scaffold_4643
15	scaffold_396	scaffold_4346
15	scaffold_422	scaffold_5973
15	scaffold_700	scaffold_8835
14	scaffold_1071	scaffold_1900
14	scaffold_12602	scaffold_2421
14	scaffold_17	scaffold_3485
14	scaffold_1708	scaffold_223
14	scaffold_19	scaffold_3015
14	scaffold_515	scaffold_726
14	scaffold_863	scaffold_94
13	scaffold_11519	scaffold_461
13	scaffold_17507	scaffold_1759
13	scaffold_17547	scaffold_214
13	scaffold_20012	scaffold_45
13	scaffold_213	scaffold_4200
13	scaffold_252	scaffold_279
13	scaffold_316	scaffold_737
12	scaffold_102	scaffold_11556
12	scaffold_1083	scaffold_219
12	scaffold_1160	scaffold_5
12	scaffold_1175	scaffold_3456
12	scaffold_12807	scaffold_9
12	scaffold_130	scaffold_13408
12	scaffold_13862	scaffold_30
12	scaffold_142	scaffold_3003
12	scaffold_1459	scaffold_1755
12	scaffold_1487	scaffold_524
12	scaffold_17996	scaffold_6561
12	scaffold_1970	scaffold_714
12	scaffold_2337	scaffold_679
12	scaffold_271	scaffold_9421
12	scaffold_320	scaffold_852
11	scaffold_10197	scaffold_443
11	scaffold_102	scaffold_7313
11	scaffold_103	scaffold_857
11	scaffold_11	scaffold_4443
11	scaffold_11537	scaffold_73
11	scaffold_11665	scaffold_178
11	scaffold_11731	scaffold_172
11	scaffold_15493	scaffold_848
11	scaffold_15896	scaffold_3
11	scaffold_17027	scaffold_248
11	scaffold_1959	scaffold_306
11	scaffold_210	scaffold_6417
11	scaffold_269	scaffold_526
11	scaffold_28	scaffold_4474
11	scaffold_2964	scaffold_88
11	scaffold_3455	scaffold_53
11	scaffold_3629	scaffold_4988
11	scaffold_4498	scaffold_707
11	scaffold_59	scaffold_907
11	scaffold_676	scaffold_760
10	scaffold_10086	scaffold_364
10	scaffold_10131	scaffold_99
10	scaffold_1022	scaffold_1067
10	scaffold_1050	scaffold_841
10	scaffold_115	scaffold_12348
10	scaffold_1286	scaffold_819
10	scaffold_14	scaffold_850
10	scaffold_144	scaffold_159
10	scaffold_1518	scaffold_4147
10	scaffold_1659	scaffold_18231
10	scaffold_237	scaffold_5434
10	scaffold_2637	scaffold_502
10	scaffold_3963	scaffold_450
10	scaffold_645	scaffold_7478
10	scaffold_864	scaffold_981
10	scaffold_917	scaffold_924
9	scaffold_12	scaffold_8164
9	scaffold_1210	scaffold_15972
9	scaffold_1275	scaffold_1472
9	scaffold_1402	scaffold_2069
9	scaffold_1456	scaffold_807
9	scaffold_1546	scaffold_1641
9	scaffold_157	scaffold_95
9	scaffold_179	scaffold_4438
9	scaffold_180	scaffold_2120
9	scaffold_1860	scaffold_922
9	scaffold_194	scaffold_771
9	scaffold_235	scaffold_5137
9	scaffold_2649	scaffold_429
9	scaffold_363	scaffold_40
9	scaffold_496	scaffold_776
9	scaffold_507	scaffold_690
9	scaffold_535	scaffold_677
8	scaffold_1	scaffold_15632
8	scaffold_1035	scaffold_5610
8	scaffold_113	scaffold_174
8	scaffold_11321	scaffold_2319
8	scaffold_1206	scaffold_6335
8	scaffold_1218	scaffold_1942
8	scaffold_1243	scaffold_277
8	scaffold_1384	scaffold_3035
8	scaffold_1437	scaffold_2882
8	scaffold_15280	scaffold_648
8	scaffold_180	scaffold_328
8	scaffold_19660	scaffold_347
8	scaffold_210	scaffold_340
8	scaffold_228	scaffold_2849
8	scaffold_234	scaffold_276
8	scaffold_250	scaffold_9845
8	scaffold_297	scaffold_620
8	scaffold_3170	scaffold_56
8	scaffold_357	scaffold_6312
8	scaffold_491	scaffold_68
8	scaffold_544	scaffold_9459
8	scaffold_555	scaffold_768
7	scaffold_104	scaffold_439
7	scaffold_11111	scaffold_206
7	scaffold_1122	scaffold_535
7	scaffold_11474	scaffold_72
7	scaffold_11868	scaffold_440
7	scaffold_11958	scaffold_556
7	scaffold_1202	scaffold_576
7	scaffold_1218	scaffold_3940
7	scaffold_123	scaffold_517
7	scaffold_1317	scaffold_617
7	scaffold_147	scaffold_7008
7	scaffold_1611	scaffold_758
7	scaffold_172	scaffold_4741
7	scaffold_174	scaffold_283
7	scaffold_188	scaffold_888
7	scaffold_1904	scaffold_311
7	scaffold_19152	scaffold_737
7	scaffold_3445	scaffold_650
7	scaffold_3985	scaffold_4
7	scaffold_521	scaffold_783
7	scaffold_630	scaffold_6487
6	scaffold_1022	scaffold_446
6	scaffold_1080	scaffold_3967
6	scaffold_1126	scaffold_1973
6	scaffold_1221	scaffold_1393
6	scaffold_12425	scaffold_859
6	scaffold_1425	scaffold_800
6	scaffold_144	scaffold_67
6	scaffold_1468	scaffold_612
6	scaffold_15096	scaffold_699
6	scaffold_1546	scaffold_887
6	scaffold_170	scaffold_2765
6	scaffold_1752	scaffold_924
6	scaffold_18148	scaffold_2613
6	scaffold_1961	scaffold_599
6	scaffold_200	scaffold_3779
6	scaffold_2240	scaffold_588
6	scaffold_2878	scaffold_6700
6	scaffold_369	scaffold_8529
6	scaffold_382	scaffold_587
6	scaffold_389	scaffold_748
6	scaffold_43	scaffold_8977
6	scaffold_459	scaffold_9251
6	scaffold_4730	scaffold_73
6	scaffold_760	scaffold_79
5	scaffold_10099	scaffold_4
5	scaffold_1069	scaffold_741
5	scaffold_10854	scaffold_706
5	scaffold_1093	scaffold_144
5	scaffold_110	scaffold_198
5	scaffold_1140	scaffold_891
5	scaffold_121	scaffold_856
5	scaffold_1211	scaffold_372
5	scaffold_1275	scaffold_13425
5	scaffold_13029	scaffold_819
5	scaffold_133	scaffold_6213
5	scaffold_135	scaffold_6044
5	scaffold_1509	scaffold_662
5	scaffold_1527	scaffold_255
5	scaffold_171	scaffold_26
5	scaffold_18737	scaffold_737
5	scaffold_19159	scaffold_3898
5	scaffold_2180	scaffold_60
5	scaffold_2483	scaffold_805
5	scaffold_256	scaffold_723
5	scaffold_2761	scaffold_428
5	scaffold_278	scaffold_996
5	scaffold_289	scaffold_8881
5	scaffold_2995	scaffold_5485
5	scaffold_336	scaffold_4987
5	scaffold_392	scaffold_843
5	scaffold_476	scaffold_872
5	scaffold_612	scaffold_8786
5	scaffold_636	scaffold_795
5	scaffold_7360	scaffold_962
4	scaffold_1014	scaffold_209
4	scaffold_10189	scaffold_521
4	scaffold_1023	scaffold_6868
4	scaffold_108	scaffold_144
4	scaffold_11	scaffold_167
4	scaffold_1111	scaffold_6935
4	scaffold_1118	scaffold_467
4	scaffold_11258	scaffold_760
4	scaffold_1132	scaffold_3788
4	scaffold_119	scaffold_6705
4	scaffold_1212	scaffold_318
4	scaffold_124	scaffold_3704
4	scaffold_1278	scaffold_137
4	scaffold_131	scaffold_211
4	scaffold_135	scaffold_4852
4	scaffold_14014	scaffold_169
4	scaffold_1402	scaffold_903
4	scaffold_142	scaffold_949
4	scaffold_143	scaffold_1755
4	scaffold_14682	scaffold_6020
4	scaffold_148	scaffold_5446
4	scaffold_16	scaffold_2233
4	scaffold_1628	scaffold_876
4	scaffold_1641	scaffold_960
4	scaffold_17450	scaffold_560
4	scaffold_175	scaffold_51
4	scaffold_1755	scaffold_2290
4	scaffold_1867	scaffold_209
4	scaffold_188	scaffold_2374
4	scaffold_192	scaffold_384
4	scaffold_1923	scaffold_542
4	scaffold_202	scaffold_552
4	scaffold_2026	scaffold_760
4	scaffold_207	scaffold_6018
4	scaffold_22	scaffold_241
4	scaffold_226	scaffold_534
4	scaffold_240	scaffold_2404
4	scaffold_2407	scaffold_545
4	scaffold_244	scaffold_3212
4	scaffold_247	scaffold_9030
4	scaffold_2580	scaffold_701
4	scaffold_283	scaffold_327
4	scaffold_289	scaffold_3
4	scaffold_289	scaffold_316
4	scaffold_2909	scaffold_507
4	scaffold_291	scaffold_751
4	scaffold_294	scaffold_5649
4	scaffold_318	scaffold_436
4	scaffold_321	scaffold_3308
4	scaffold_3267	scaffold_416
4	scaffold_3598	scaffold_59
4	scaffold_38	scaffold_410
4	scaffold_4082	scaffold_81
4	scaffold_414	scaffold_8951
4	scaffold_5372	scaffold_73
4	scaffold_5485	scaffold_60
4	scaffold_6159	scaffold_657
4	scaffold_69	scaffold_9645
4	scaffold_70	scaffold_96
4	scaffold_719	scaffold_9784
4	scaffold_760	scaffold_967
4	scaffold_766	scaffold_876
4	scaffold_83	scaffold_94
3	scaffold_1	scaffold_8531
3	scaffold_1008	scaffold_1220
3	scaffold_101	scaffold_17
3	scaffold_101	scaffold_357
3	scaffold_102	scaffold_91
3	scaffold_10268	scaffold_205
3	scaffold_10272	scaffold_629
3	scaffold_106	scaffold_73
3	scaffold_10717	scaffold_466
3	scaffold_1095	scaffold_2575
3	scaffold_10952	scaffold_817
3	scaffold_1112	scaffold_688
3	scaffold_1122	scaffold_19043
3	scaffold_1148	scaffold_5523
3	scaffold_119	scaffold_924
3	scaffold_12	scaffold_1359
3	scaffold_1211	scaffold_1234
3	scaffold_12143	scaffold_17
3	scaffold_12155	scaffold_27
3	scaffold_1241	scaffold_5094
3	scaffold_1250	scaffold_515
3	scaffold_12599	scaffold_451
3	scaffold_12975	scaffold_470
3	scaffold_1313	scaffold_331
3	scaffold_1364	scaffold_676
3	scaffold_137	scaffold_172
3	scaffold_14	scaffold_2
3	scaffold_14166	scaffold_418
3	scaffold_15087	scaffold_435
3	scaffold_152	scaffold_169
3	scaffold_15457	scaffold_39
3	scaffold_1559	scaffold_971
3	scaffold_1563	scaffold_9431
3	scaffold_161	scaffold_163
3	scaffold_173	scaffold_970
3	scaffold_1749	scaffold_535
3	scaffold_181	scaffold_49
3	scaffold_18643	scaffold_545
3	scaffold_197	scaffold_437
3	scaffold_198	scaffold_1982
3	scaffold_21	scaffold_2702
3	scaffold_210	scaffold_270
3	scaffold_24	scaffold_559
3	scaffold_252	scaffold_29
3	scaffold_257	scaffold_268
3	scaffold_257	scaffold_8463
3	scaffold_261	scaffold_285
3	scaffold_268	scaffold_285
3	scaffold_268	scaffold_44
3	scaffold_27	scaffold_3248
3	scaffold_270	scaffold_289
3	scaffold_285	scaffold_6267
3	scaffold_2880	scaffold_916
3	scaffold_291	scaffold_4012
3	scaffold_2922	scaffold_298
3	scaffold_3	scaffold_379
3	scaffold_3	scaffold_384
3	scaffold_3	scaffold_771
3	scaffold_31	scaffold_71
3	scaffold_3267	scaffold_365
3	scaffold_339	scaffold_6314
3	scaffold_34	scaffold_785
3	scaffold_34	scaffold_878
3	scaffold_354	scaffold_423
3	scaffold_3581	scaffold_657
3	scaffold_371	scaffold_850
3	scaffold_39	scaffold_614
3	scaffold_4360	scaffold_439
3	scaffold_439	scaffold_792
3	scaffold_502	scaffold_916
3	scaffold_543	scaffold_83
3	scaffold_550	scaffold_6152
3	scaffold_5578	scaffold_60
3	scaffold_568	scaffold_9168
3	scaffold_59	scaffold_701
3	scaffold_5967	scaffold_766
3	scaffold_639	scaffold_75
3	scaffold_6616	scaffold_738
3	scaffold_881	scaffold_9231
2	scaffold_1	scaffold_175
2	scaffold_1	scaffold_252
2	scaffold_1	scaffold_265
2	scaffold_1	scaffold_27
2	scaffold_1	scaffold_3361
2	scaffold_1	scaffold_402
2	scaffold_1	scaffold_6
2	scaffold_1	scaffold_87
2	scaffold_10	scaffold_170
2	scaffold_10	scaffold_673
2	scaffold_10	scaffold_837
2	scaffold_100	scaffold_362
2	scaffold_1008	scaffold_399
2	scaffold_101	scaffold_106
2	scaffold_101	scaffold_1095
2	scaffold_101	scaffold_146
2	scaffold_101	scaffold_162
2	scaffold_101	scaffold_19023
2	scaffold_101	scaffold_217
2	scaffold_101	scaffold_268
2	scaffold_101	scaffold_300
2	scaffold_101	scaffold_469
2	scaffold_101	scaffold_6
2	scaffold_101	scaffold_612
2	scaffold_101	scaffold_689
2	scaffold_101	scaffold_73
2	scaffold_101	scaffold_735
2	scaffold_101	scaffold_742
2	scaffold_101	scaffold_88
2	scaffold_102	scaffold_14
2	scaffold_102	scaffold_167
2	scaffold_102	scaffold_200
2	scaffold_102	scaffold_260
2	scaffold_102	scaffold_3
2	scaffold_102	scaffold_3563
2	scaffold_102	scaffold_419
2	scaffold_102	scaffold_71
2	scaffold_102	scaffold_812
2	scaffold_102	scaffold_83
2	scaffold_1020	scaffold_4248
2	scaffold_103	scaffold_111
2	scaffold_103	scaffold_560
2	scaffold_103	scaffold_583
2	scaffold_1042	scaffold_569
2	scaffold_1049	scaffold_460
2	scaffold_105	scaffold_482
2	scaffold_1050	scaffold_37
2	scaffold_10520	scaffold_1084
2	scaffold_106	scaffold_31
2	scaffold_106	scaffold_4
2	scaffold_106	scaffold_667
2	scaffold_1060	scaffold_17243
2	scaffold_10669	scaffold_887
2	scaffold_107	scaffold_163
2	scaffold_108	scaffold_728
2	scaffold_108	scaffold_7358
2	scaffold_1087	scaffold_228
2	scaffold_109	scaffold_45
2	scaffold_1096	scaffold_352
2	scaffold_10963	scaffold_1563
2	scaffold_11	scaffold_118
2	scaffold_11	scaffold_285
2	scaffold_11	scaffold_91
2	scaffold_111	scaffold_121
2	scaffold_111	scaffold_717
2	scaffold_1113	scaffold_460
2	scaffold_1116	scaffold_460
2	scaffold_112	scaffold_217
2	scaffold_112	scaffold_327
2	scaffold_1122	scaffold_1268
2	scaffold_1122	scaffold_1835
2	scaffold_113	scaffold_149
2	scaffold_113	scaffold_220
2	scaffold_11306	scaffold_273
2	scaffold_1134	scaffold_1263
2	scaffold_1134	scaffold_1360
2	scaffold_115	scaffold_41
2	scaffold_1151	scaffold_379
2	scaffold_1152	scaffold_30
2	scaffold_1159	scaffold_165
2	scaffold_1159	scaffold_99
2	scaffold_117	scaffold_2511
2	scaffold_1176	scaffold_406
2	scaffold_1179	scaffold_293
2	scaffold_11804	scaffold_324
2	scaffold_11870	scaffold_28
2	scaffold_1194	scaffold_615
2	scaffold_11961	scaffold_686
2	scaffold_1199	scaffold_535
2	scaffold_12	scaffold_163
2	scaffold_12	scaffold_2459
2	scaffold_12	scaffold_261
2	scaffold_12	scaffold_340
2	scaffold_12029	scaffold_225
2	scaffold_1214	scaffold_460
2	scaffold_1216	scaffold_2514
2	scaffold_122	scaffold_149
2	scaffold_122	scaffold_19
2	scaffold_122	scaffold_647
2	scaffold_1235	scaffold_957
2	scaffold_124	scaffold_62
2	scaffold_125	scaffold_131
2	scaffold_125	scaffold_22
2	scaffold_125	scaffold_560
2	scaffold_125	scaffold_6267
2	scaffold_1250	scaffold_404
2	scaffold_12572	scaffold_371
2	scaffold_12594	scaffold_295
2	scaffold_126	scaffold_449
2	scaffold_12668	scaffold_27
2	scaffold_1278	scaffold_667
2	scaffold_13	scaffold_320
2	scaffold_130	scaffold_217
2	scaffold_130	scaffold_39
2	scaffold_130	scaffold_4
2	scaffold_130	scaffold_593
2	scaffold_130	scaffold_7419
2	scaffold_131	scaffold_308
2	scaffold_1310	scaffold_6267
2	scaffold_132	scaffold_3404
2	scaffold_132	scaffold_85
2	scaffold_13298	scaffold_417
2	scaffold_1333	scaffold_26
2	scaffold_1345	scaffold_8561
2	scaffold_1348	scaffold_3998
2	scaffold_135	scaffold_39
2	scaffold_135	scaffold_44
2	scaffold_1359	scaffold_2373
2	scaffold_1359	scaffold_59
2	scaffold_1359	scaffold_959
2	scaffold_136	scaffold_268
2	scaffold_13611	scaffold_270
2	scaffold_13612	scaffold_737
2	scaffold_13753	scaffold_1568
2	scaffold_138	scaffold_769
2	scaffold_139	scaffold_293
2	scaffold_14	scaffold_257
2	scaffold_14	scaffold_620
2	scaffold_1406	scaffold_2220
2	scaffold_141	scaffold_227
2	scaffold_141	scaffold_7193
2	scaffold_143	scaffold_268
2	scaffold_143	scaffold_768
2	scaffold_143	scaffold_881
2	scaffold_144	scaffold_807
2	scaffold_1445	scaffold_70
2	scaffold_1453	scaffold_24
2	scaffold_1458	scaffold_474
2	scaffold_146	scaffold_329
2	scaffold_147	scaffold_261
2	scaffold_147	scaffold_5149
2	scaffold_1472	scaffold_6447
2	scaffold_1482	scaffold_842
2	scaffold_1495	scaffold_927
2	scaffold_1498	scaffold_3
2	scaffold_15	scaffold_214
2	scaffold_15	scaffold_42
2	scaffold_15215	scaffold_44
2	scaffold_1527	scaffold_66
2	scaffold_154	scaffold_251
2	scaffold_154	scaffold_323
2	scaffold_154	scaffold_507
2	scaffold_154	scaffold_91
2	scaffold_154	scaffold_917
2	scaffold_155	scaffold_268
2	scaffold_155	scaffold_332
2	scaffold_15537	scaffold_708
2	scaffold_1585	scaffold_67
2	scaffold_159	scaffold_17544
2	scaffold_16	scaffold_64
2	scaffold_16009	scaffold_2359
2	scaffold_16015	scaffold_753
2	scaffold_1605	scaffold_390
2	scaffold_161	scaffold_20
2	scaffold_161	scaffold_3241
2	scaffold_161	scaffold_43
2	scaffold_161	scaffold_6727
2	scaffold_16116	scaffold_50
2	scaffold_1626	scaffold_285
2	scaffold_1626	scaffold_931
2	scaffold_163	scaffold_56
2	scaffold_165	scaffold_48
2	scaffold_165	scaffold_59
2	scaffold_165	scaffold_6128
2	scaffold_165	scaffold_648
2	scaffold_165	scaffold_689
2	scaffold_165	scaffold_771
2	scaffold_1657	scaffold_5966
2	scaffold_167	scaffold_17
2	scaffold_167	scaffold_263
2	scaffold_167	scaffold_337
2	scaffold_167	scaffold_560
2	scaffold_167	scaffold_6267
2	scaffold_167	scaffold_795
2	scaffold_169	scaffold_314
2	scaffold_169	scaffold_38
2	scaffold_169	scaffold_483
2	scaffold_17	scaffold_196
2	scaffold_17	scaffold_21
2	scaffold_17	scaffold_257
2	scaffold_17	scaffold_30
2	scaffold_17	scaffold_524
2	scaffold_17	scaffold_58
2	scaffold_17	scaffold_73
2	scaffold_17	scaffold_850
2	scaffold_17	scaffold_88
2	scaffold_17	scaffold_936
2	scaffold_170	scaffold_345
2	scaffold_171	scaffold_217
2	scaffold_1714	scaffold_176
2	scaffold_172	scaffold_346
2	scaffold_173	scaffold_593
2	scaffold_173	scaffold_771
2	scaffold_1736	scaffold_19010
2	scaffold_174	scaffold_470
2	scaffold_17546	scaffold_940
2	scaffold_177	scaffold_933
2	scaffold_178	scaffold_593
2	scaffold_179	scaffold_402
2	scaffold_179	scaffold_878
2	scaffold_18	scaffold_181
2	scaffold_18	scaffold_54
2	scaffold_180	scaffold_2
2	scaffold_1805	scaffold_373
2	scaffold_181	scaffold_689
2	scaffold_18215	scaffold_402
2	scaffold_183	scaffold_261
2	scaffold_183	scaffold_296
2	scaffold_1835	scaffold_673
2	scaffold_185	scaffold_95
2	scaffold_187	scaffold_40
2	scaffold_19	scaffold_568
2	scaffold_19	scaffold_99
2	scaffold_1901	scaffold_60
2	scaffold_19024	scaffold_19907
2	scaffold_191	scaffold_445
2	scaffold_193	scaffold_21
2	scaffold_193	scaffold_418
2	scaffold_194	scaffold_83
2	scaffold_1953	scaffold_640
2	scaffold_1955	scaffold_677
2	scaffold_1978	scaffold_783
2	scaffold_198	scaffold_2282
2	scaffold_2	scaffold_206
2	scaffold_2	scaffold_30
2	scaffold_2	scaffold_389
2	scaffold_2	scaffold_43
2	scaffold_20	scaffold_409
2	scaffold_200	scaffold_229
2	scaffold_201	scaffold_225
2	scaffold_202	scaffold_3841
2	scaffold_202	scaffold_817
2	scaffold_21	scaffold_346
2	scaffold_211	scaffold_33
2	scaffold_211	scaffold_863
2	scaffold_212	scaffold_517
2	scaffold_214	scaffold_96
2	scaffold_2168	scaffold_340
2	scaffold_217	scaffold_50
2	scaffold_217	scaffold_649
2	scaffold_217	scaffold_771
2	scaffold_217	scaffold_829
2	scaffold_218	scaffold_460
2	scaffold_2180	scaffold_7389
2	scaffold_22	scaffold_300
2	scaffold_22	scaffold_771
2	scaffold_22	scaffold_8
2	scaffold_22	scaffold_828
2	scaffold_220	scaffold_9033
2	scaffold_2213	scaffold_67
2	scaffold_222	scaffold_41
2	scaffold_223	scaffold_306
2	scaffold_224	scaffold_55
2	scaffold_226	scaffold_66
2	scaffold_227	scaffold_673
2	scaffold_228	scaffold_508
2	scaffold_23	scaffold_524
2	scaffold_230	scaffold_282
2	scaffold_230	scaffold_29
2	scaffold_235	scaffold_286
2	scaffold_237	scaffold_44
2	scaffold_2372	scaffold_350
2	scaffold_239	scaffold_460
2	scaffold_24	scaffold_306
2	scaffold_24	scaffold_73
2	scaffold_24	scaffold_996
2	scaffold_240	scaffold_49
2	scaffold_243	scaffold_418
2	scaffold_243	scaffold_461
2	scaffold_244	scaffold_4028
2	scaffold_244	scaffold_75
2	scaffold_245	scaffold_305
2	scaffold_246	scaffold_27
2	scaffold_246	scaffold_386
2	scaffold_246	scaffold_421
2	scaffold_246	scaffold_82
2	scaffold_247	scaffold_373
2	scaffold_250	scaffold_795
2	scaffold_250	scaffold_937
2	scaffold_250	scaffold_9382
2	scaffold_251	scaffold_260
2	scaffold_251	scaffold_931
2	scaffold_252	scaffold_541
2	scaffold_253	scaffold_520
2	scaffold_257	scaffold_30
2	scaffold_257	scaffold_71
2	scaffold_257	scaffold_73
2	scaffold_257	scaffold_768
2	scaffold_257	scaffold_87
2	scaffold_259	scaffold_285
2	scaffold_26	scaffold_289
2	scaffold_26	scaffold_6
2	scaffold_26	scaffold_686
2	scaffold_260	scaffold_3
2	scaffold_2603	scaffold_2914
2	scaffold_261	scaffold_31
2	scaffold_265	scaffold_488
2	scaffold_265	scaffold_618
2	scaffold_265	scaffold_717
2	scaffold_268	scaffold_3
2	scaffold_268	scaffold_431
2	scaffold_268	scaffold_445
2	scaffold_268	scaffold_69
2	scaffold_268	scaffold_7087
2	scaffold_268	scaffold_83
2	scaffold_271	scaffold_891
2	scaffold_272	scaffold_817
2	scaffold_2736	scaffold_676
2	scaffold_275	scaffold_278
2	scaffold_275	scaffold_300
2	scaffold_277	scaffold_320
2	scaffold_278	scaffold_44
2	scaffold_278	scaffold_531
2	scaffold_278	scaffold_768
2	scaffold_279	scaffold_456
2	scaffold_279	scaffold_5951
2	scaffold_28	scaffold_878
2	scaffold_281	scaffold_57
2	scaffold_285	scaffold_298
2	scaffold_285	scaffold_417
2	scaffold_285	scaffold_493
2	scaffold_285	scaffold_69
2	scaffold_285	scaffold_717
2	scaffold_285	scaffold_73
2	scaffold_285	scaffold_831
2	scaffold_288	scaffold_69
2	scaffold_289	scaffold_371
2	scaffold_289	scaffold_56
2	scaffold_289	scaffold_99
2	scaffold_29	scaffold_4
2	scaffold_292	scaffold_56
2	scaffold_293	scaffold_33
2	scaffold_293	scaffold_386
2	scaffold_293	scaffold_402
2	scaffold_293	scaffold_6
2	scaffold_293	scaffold_654
2	scaffold_294	scaffold_827
2	scaffold_296	scaffold_56
2	scaffold_296	scaffold_771
2	scaffold_299	scaffold_418
2	scaffold_3	scaffold_31
2	scaffold_3	scaffold_593
2	scaffold_3	scaffold_69
2	scaffold_3	scaffold_90
2	scaffold_30	scaffold_327
2	scaffold_30	scaffold_357
2	scaffold_30	scaffold_373
2	scaffold_30	scaffold_716
2	scaffold_300	scaffold_566
2	scaffold_300	scaffold_593
2	scaffold_301	scaffold_45
2	scaffold_302	scaffold_445
2	scaffold_304	scaffold_45
2	scaffold_306	scaffold_31
2	scaffold_306	scaffold_4116
2	scaffold_306	scaffold_56
2	scaffold_306	scaffold_783
2	scaffold_308	scaffold_453
2	scaffold_309	scaffold_709
2	scaffold_31	scaffold_515
2	scaffold_31	scaffold_566
2	scaffold_31	scaffold_828
2	scaffold_31	scaffold_978
2	scaffold_310	scaffold_376
2	scaffold_313	scaffold_614
2	scaffold_314	scaffold_356
2	scaffold_3145	scaffold_887
2	scaffold_316	scaffold_3763
2	scaffold_32	scaffold_565
2	scaffold_321	scaffold_795
2	scaffold_327	scaffold_452
2	scaffold_327	scaffold_717
2	scaffold_334	scaffold_389
2	scaffold_334	scaffold_76
2	scaffold_3399	scaffold_535
2	scaffold_34	scaffold_662
2	scaffold_34	scaffold_812
2	scaffold_34	scaffold_83
2	scaffold_340	scaffold_7
2	scaffold_341	scaffold_91
2	scaffold_3423	scaffold_805
2	scaffold_3438	scaffold_4129
2	scaffold_345	scaffold_35
2	scaffold_345	scaffold_6128
2	scaffold_345	scaffold_68
2	scaffold_351	scaffold_721
2	scaffold_352	scaffold_386
2	scaffold_354	scaffold_379
2	scaffold_355	scaffold_56
2	scaffold_357	scaffold_83
2	scaffold_359	scaffold_471
2	scaffold_360	scaffold_386
2	scaffold_362	scaffold_924
2	scaffold_3658	scaffold_7
2	scaffold_366	scaffold_709
2	scaffold_367	scaffold_65
2	scaffold_37	scaffold_5
2	scaffold_37	scaffold_69
2	scaffold_37	scaffold_7146
2	scaffold_372	scaffold_724
2	scaffold_372	scaffold_848
2	scaffold_373	scaffold_602
2	scaffold_373	scaffold_799
2	scaffold_373	scaffold_828
2	scaffold_374	scaffold_48
2	scaffold_380	scaffold_5037
2	scaffold_380	scaffold_575
2	scaffold_386	scaffold_396
2	scaffold_386	scaffold_40
2	scaffold_386	scaffold_44
2	scaffold_386	scaffold_460
2	scaffold_386	scaffold_661
2	scaffold_386	scaffold_689
2	scaffold_386	scaffold_931
2	scaffold_39	scaffold_405
2	scaffold_39	scaffold_71
2	scaffold_395	scaffold_698
2	scaffold_396	scaffold_41
2	scaffold_396	scaffold_56
2	scaffold_396	scaffold_597
2	scaffold_396	scaffold_6
2	scaffold_396	scaffold_66
2	scaffold_398	scaffold_628
2	scaffold_40	scaffold_83
2	scaffold_4004	scaffold_60
2	scaffold_402	scaffold_63
2	scaffold_402	scaffold_87
2	scaffold_402	scaffold_923
2	scaffold_41	scaffold_418
2	scaffold_417	scaffold_419
2	scaffold_418	scaffold_59
2	scaffold_418	scaffold_615
2	scaffold_419	scaffold_427
2	scaffold_420	scaffold_924
2	scaffold_423	scaffold_429
2	scaffold_424	scaffold_546
2	scaffold_425	scaffold_61
2	scaffold_427	scaffold_5149
2	scaffold_431	scaffold_9866
2	scaffold_439	scaffold_84
2	scaffold_4395	scaffold_817
2	scaffold_44	scaffold_65
2	scaffold_44	scaffold_662
2	scaffold_44	scaffold_671
2	scaffold_44	scaffold_73
2	scaffold_440	scaffold_530
2	scaffold_441	scaffold_489
2	scaffold_441	scaffold_878
2	scaffold_449	scaffold_593
2	scaffold_452	scaffold_96
2	scaffold_456	scaffold_77
2	scaffold_46	scaffold_466
2	scaffold_460	scaffold_878
2	scaffold_4644	scaffold_760
2	scaffold_466	scaffold_56
2	scaffold_468	scaffold_744
2	scaffold_469	scaffold_491
2	scaffold_476	scaffold_689
2	scaffold_481	scaffold_94
2	scaffold_483	scaffold_525
2	scaffold_485	scaffold_67
2	scaffold_488	scaffold_80
2	scaffold_49	scaffold_801
2	scaffold_492	scaffold_673
2	scaffold_498	scaffold_809
2	scaffold_5	scaffold_625
2	scaffold_5	scaffold_817
2	scaffold_502	scaffold_6
2	scaffold_505	scaffold_967
2	scaffold_512	scaffold_560
2	scaffold_531	scaffold_881
2	scaffold_535	scaffold_673
2	scaffold_535	scaffold_6736
2	scaffold_555	scaffold_69
2	scaffold_555	scaffold_750
2	scaffold_560	scaffold_89
2	scaffold_566	scaffold_689
2	scaffold_566	scaffold_701
2	scaffold_57	scaffold_760
2	scaffold_571	scaffold_91
2	scaffold_580	scaffold_77
2	scaffold_590	scaffold_6
2	scaffold_6023	scaffold_924
2	scaffold_6143	scaffold_809
2	scaffold_615	scaffold_65
2	scaffold_620	scaffold_69
2	scaffold_629	scaffold_962
2	scaffold_63	scaffold_83
2	scaffold_641	scaffold_873
2	scaffold_65	scaffold_73
2	scaffold_65	scaffold_88
2	scaffold_650	scaffold_824
2	scaffold_66	scaffold_874
2	scaffold_667	scaffold_689
2	scaffold_673	scaffold_9917
2	scaffold_676	scaffold_967
2	scaffold_677	scaffold_8976
2	scaffold_68	scaffold_931
2	scaffold_689	scaffold_718
2	scaffold_693	scaffold_817
2	scaffold_697	scaffold_709
2	scaffold_71	scaffold_80
2	scaffold_71	scaffold_99
2	scaffold_717	scaffold_816
2	scaffold_729	scaffold_857
2	scaffold_73	scaffold_74
2	scaffold_73	scaffold_91
2	scaffold_737	scaffold_941
2	scaffold_74	scaffold_791
2	scaffold_76	scaffold_771
2	scaffold_765	scaffold_99
2	scaffold_783	scaffold_89
2	scaffold_787	scaffold_8867
2	scaffold_85	scaffold_91
2	scaffold_8544	scaffold_915
2	scaffold_86	scaffold_92
2	scaffold_8885	scaffold_895
2	scaffold_9150	scaffold_916
