# Supplementary material for: ChIP-Chip Designs to Interrogate the Genome of Xenopus Embryos for Transcription Factor Binding and Epigenetic Regulation
Source: PLoS One. 2010 Jan 21;5(1):e8820. doi: 10.1371/journal.pone.0008820 (PMC2809088; doi:10.1371/journal.pone.0008820)
Supplement: Table S3 — Primer sequences. (0.02 MB XLS) [file pone.0008820.s003.xls]

## Sheet: Sheet1
Supplemental Table S2. Primer sequences
Primer name	Forward primer	Reverse primer	Amplicon size (bp)
H3K4me3_random1	ACGGTCGCCTGTTTGTTAC	GTCATCTCTGGCTCCCATTT	59
H3K4me3_random2	GCTAACCCAGCCCGAAC	GTGGCTTGCCTTGCAGT	50
H3K4me3_random3	CTGATAATACGCGCAGATCG	GAGTAGCAGGAGGTGCGAAT	70
H3K4me3_random4	GGGCTGTGGGGCTATATTATT	CGCACTCAGTGACGTTTGT	65
H3K4me3_random5	TGCCCAGAAATATTTGGGTTAT	ATCCAGCGTCTGGAAAAACT	56
H3K4me3_random6	GGGCGCTTCTGTTAATGAGT	TACCACAACCCACACACACA	55
H3K4me3_random7	TGAATAACGGAGGTGAAGCA	TTACTCCTGTGGCGGTGTT	58
H3K4me3_random8	GGCAGAATGCACTTACATGG	TTTCCAAGTCTGCAGCTCAC	63
H3K4me3_random9	ACCCCACCAGACAAAATAGC	AGGCGGGCCTAAAGAATAC	83
H3K4me3_random10	CCTGTCAGTGAGTTCCATGC	TACCAGCACGGACGTTTTAG	65
H3K4me3_random11	CACGTAAAACTTCCGCAAAC	CGCAGCGCACTGAGATT	53
H3K4me3_random12	TCAGAGACGCCAGTCTGTTT	GGAGCTATGTGTGCCTGAGA	50
H3K4me3_random13	CTTCTGGGTGCATTTCCATA	TTTCTGAGTGCTGCTGGAGT	57
H3K4me3_random14	AGGAAGGATACAAGTGAATACGG	AGAGGTTAATGTTTGAGGTCAGG	55
H3K4me3_random15	GCAGAACCGGTTGATAAATG	TTTGGCAAAACCAGAATGC	57
H3K4me3_random16	CTGCCAGGTGAAAAGAAGGT	GTATATGCAGAGGGGGTGGA	89
H3K4me3_random17	AAATCTGCAACATTGTGCTGT	GGAGGGGCACTCAGAATTT	94
Genomic scaffold1	TGATTTTTTCACATATGCAGGCA	GTGTACATGCAGGTGGCAGTG	51
Genomic scaffold919	CATTCCCTACTGGGCTGGGT	CACACTGCTGGCCATCGTT	51
RT-PCR
Primer name	Forward primer	Reverse primer	Amplicon size (bp)
EST AL847047	GGTCTGATACGCCATGTGAG	GAAGGCCCTCTGCCATTAT	76
EST DC172702	GGGATATCAGCCATTGGTTC	GCGGGTCAATATGGGTTTT	64
EST CX475139	CGACCCTGACGGATTGTAT	CCAGTTCGGCATCTAGTCTTG	86
UXS1	GGGGAACAGAAAATGGAGAA	TCTCTCAAAGGAGCAATGACC	57
